# Supplementary material for: Transcriptome and Metabolome Analyses Offer New Insights into Bolting Time Regulation in Broccoli
Source: Int J Mol Sci. 2025 Apr 15;26(8):3726. doi: 10.3390/ijms26083726 (PMC12028184; doi:10.3390/ijms26083726)
Supplement: Supplementary file 1 [file ijms-26-03726-s001.zip › Supplementary Table.xlsx]

## Sheet: Table S1
Index	Compounds	Class I	CAS	Formula	Molecular weight (Da)	Ionization model	Q1 (Da)	Q3 (Da)	QC01	QC02	QC03	cpd_ID	1B4-1	1B4-2	1B4-3	1B7-1	1B7-2	1B7-3	1L4-1	1L4-2	1L4-3	1L7-1	1L7-2	1L7-3	2B4-1	2B4-2	2B4-3	2B7-1	2B7-2	2B7-3	2L4-1	2L4-2	2L4-3	2L7-1	2L7-2	2L7-3
MW0103299	(-)-Neplanocin A	Nucleotides and derivatives	-	C11H13N5O3	263.102	[M+Na]+	286.1	110.07	479532	541978	766297	-	240960	362931	442712	432562	484650	613440	56856.2	18602.2	65754.5	41710.4	11659.3	35407.5	23146.5	33032	18863.5	368087	604878	146853				40751.6	23127.9	8379.58
Wbkp012886	(1S,3R,3a1S,8R,10S,11aS)-1,5,10-trihydroxy-3,3a1,8,11a-tetramethyl-2,11-dioxohexadecahydrodibenzo[de,g]chromen-4-yl acetate*	Terpenoids	-	C22H32O8	424.21	[M+H]+	425.21	365.19	2.25333e+06	2.31699e+06	1.60014e+06	-	2.80292e+06	2.86081e+06	2.55346e+06	2.50491e+06	2.48e+06	2.26374e+06	1.70427e+06	1.79889e+06	1.8142e+06	1.65533e+06	1.58843e+06	1.75473e+06	2.76448e+06	2.86532e+06	2.9332e+06	2.83084e+06	2.8365e+06	2.45891e+06	2.11688e+06	2.224e+06	2.38968e+06	2.24326e+06	2.21823e+06	2.20661e+06
MW0105002	(2R)-3-(5-acetamido-2-hydroxyphenyl)sulfanyl-2-azaniumylpropanoate	Amino acids and derivatives	-	C11H14N2O4S	270.067	[M+H]+	271.07	152.07	145029	144027	150921	-				45605.1	38453.7	37864.7	761228	619840	662797	644587	462646	511052	72811.4	28313.8	51949.7	20975.7	26225	30295.6	474506	543479	440915	586585	751908	638337
Zmyp004317	(3,4,5-trihydroxytetrahydro-2H-pyran-2-yl)methyl (E)-3-(4-hydroxy-3-methoxyphenyl)acrylate	Phenolic acids	-	C16H18O8	338.1	[M+H]+	339.1	177.05	7.77668e+06	1.03856e+07	9.70124e+06	-	906924	982133	560360				1.26672e+07	1.35189e+07	1.19708e+07	1.21957e+07	1.57004e+07	9.03823e+06	6.38378e+06	6.39581e+06	7.45793e+06	92228.3	170053	268694	1.05094e+07	1.20285e+07	2.02742e+07	9.03701e+06	1.13854e+07	1.06228e+07
pmn001613	(3,4-Dimustard acyl)-fructosyl-α-D-(6-mustard acyl)glucoside	Phenolic acids	-	C45H52O23	960.29	[M-H]-	959.28	753.22	184654	207280	99256.7	-	176658	424177	215213	82364.3	84246.8	78784.5	103848	110090	126206	178141	164656	209168	334531	747831	437654	106708	149208	183846	133627	79696.3	117475	198917	161848	152826
Wcsn008814	(3,7-dimethyl-11-oxododeca-2,6-dienyl)acetate	Others	-	C16H26O3	266.188	[M-H]-	265.18	205.16	240778	268513	318968	-	253606	362332	319811	334929	448045	333748	335592	260627	336716	297136	256764	226990	282844	292238	313331	365152	278726	286297	252551	278640	383603	333826	370756	270012
Zmmp002946	(3-(carboxyamino)-2-methylpropanoyl)phenylalanine	Amino acids and derivatives	-	C14H18N2O5	294.122	[M+H]+	295.13	120.08	864042	962324	987883	-	1.0738e+06	1.75052e+06	1.57375e+06	1.82915e+06	2.03794e+06	2.3567e+06	111309	70662.6	171821	93478.5	84782.8	58698.8	394367	428989	451684	1.94936e+06	1.89439e+06	2.31964e+06	124263	80999.2	88471.6	220603	98064.1	55423.2
pmn001612	(3-Mustard acyl)-fructosyl-α-D-(6-mustard acyl)glucoside	Phenolic acids	-	C34H42O19	754.232	[M-H]-	753.22	529.2	8.43553e+06	1.3847e+07	1.40189e+07	-	2.41413e+06	1.0061e+07	3.3519e+06	166904	97967.6	137583	2.09304e+07	1.29372e+07	1.92075e+07	2.3325e+07	2.59841e+07	2.60778e+07	3.11239e+07	3.48087e+07	8.13983e+06	427395	327031	292118	1.54271e+07	1.49358e+07	1.28001e+07	2.33662e+07	2.32354e+07	2.64411e+07
Wbkp008219	(3S,3'S)-N,N'-((1R,2R)-5-((3,4,5-trihydroxy-6-methyltetrahydro-2H-pyran-2-yl)oxy)cyclohex-3-ene-1,2-diyl)bis(2-methyl-2,3,4,9-tetrahydro-1H-pyrido[3,4-b]indole-3-carboxamide)	Alkaloids	-	C38H46N6O7	698.343	[M+H]+	699.36	699.36	7.83003e+06	7.40626e+06	7.33661e+06	-	2.72049e+06	3.7594e+06	2.61287e+06	4.47927e+06	4.82118e+06	4.30518e+06	1.14892e+07	1.65483e+07	1.39305e+07	1.13815e+07	6.03433e+06	2.28951e+07	1.16524e+06	669228	1.04762e+06	1.9399e+06	3.05765e+06	1.55097e+06	1.13025e+07	1.22445e+07	9.99422e+06	9.19208e+06	1.09292e+07	8.6724e+06
Qmyp101201	(6R,9S)-3-Oxo-α-ionol-β-D-glucopyranoside	Terpenoids	-	C19H32O8	388.21	[M+H]+	389.22	191.14	233043	321298	269179	-	17455.1	21197.3	16210.1	24935.8	24932.1	34901.7	414985	620685	499722	600665	518418	405014	13716.6	22442.2	11380.6	17499.4	52952.3	32412.8	620598	493493	603158	307813	321518	264200
Lmsp102909	(6S,9R)-Deoxysappanol	Phenolic acids	-	C19H30O7	370.199	[M+H]+	371.21	133.1	112871	89479.6	79573.9	-							172048	217630	196816	192694	57941.7	133518							95881.4	202315	58602.9		63197.7	119954
Zahn005590	(7'S,8R,8'R)-3,5'-dimethoxy-3',4,9'-trihydroxy-7',9-epoxy-8,8'-lignan	Lignans and Coumarins	-	C20H24O6	360.157	[M-H]-	359.15	329.14	17673.2	26930	12378.2	-	17327.9	10892.7	18975.6	8163.19	11787.1	12378.2	11555.1	4903.34	12383.2				38770.1	42067.9	27221.4	17325.4	21775.4	19750.2				24749.9	22272.9	36712.3
Lmcn009122	(7Z)-Hexadecenoic acid*	Lipids	2416-19-5	C16H30O2	254.225	[M-H]-	253.217	235.209	25190.2	26866.5	30591.6	-	20660	21232.5	13874.4	21093	19967.7	24810.7	42350.6	34490.3	29522.8	28928.1	32563.6	29683.3	44903.9	25985.3	14715.9	51764.3	18949.8	20007.3	44902.1	29415.9	44611.6	51203.1	42254.1	11330.5
Lmbn006152	(9Z,11E)-Octadecadienoic acid	Lipids	2540-56-9	C18H32O2	280.24	[M-H]-	279.233	59.0133	10633.2	16341.8	21967.3	C04056	25918.8	19328.4	18311	16430.2	13071.2	13794.9	15111.7	14425.2	11827.4	9147.17	10680.4	15199.2	10655.3	17574.4	11900.2	17664.7	14485.9	19325.9	4601.72	4676.41	6249.61	8260.52	9236.69	6394.56
Wcdp006929	(9Z,11E,13E,15Z)-4-Oxo-9,11,13,15-Octadecatetraenoic Acid	Lipids	17699-21-7	C18H26O3	290.188	[M+H]+	291.2	207.14	161914	204096	176322	-	87608.8	106402	91291	98584.6	123240	124821	415978	255177	399432	274421	231132	433605	42254.8	33076.5	32798.6	62160.5	75971.2	70154.9	150499	196653	174233	380229	264730	228820
Walp012785	(Oxiran-2-yl)methyl octadeca-9,12-dienoate*	Lipids	856386-19-1	C21H36O3	336.266	[M+H]+	337.27	263.24	10847.3	7355.61	8238.36	-	20268.3	7586.57	8773.32	15492.4	15054.3	13454.3	19379.3	14103.8	14351.9	18965.2	13267.3	17373.6	11081.7	3262.02	5454.03	4507.51	5453.81	7686.81	10138.5	14872	14099.9	19115.3	20627.3	21322.8
ZbLn011855	1'-isobutyryl-3-myristoyl sucrose	Lipids	-	C31H54O13	634.356	[M+CH3COOH-H]-	693.37	225.19	94888.1	101610	88462	-							314188	298798	212623	424140	303592	514999							47164.7	6368.47	7950.76	44895.5	10111	9897.44
MWSslk133	1,14-Tetradecanedioic Acid	Lipids	821-38-5	C14H26O4	258.183	[M-H]-	257.18	195.18	18817.1	17405.1	13533.5	-	19192.9	16728.8	15263	17806	18094.5	18085.2	12756.3	16508.6	18040.6	18761.1	22494.3	17601.4	15670.3	15685.7	16868.6	16463.4	15871.3	17713.2	14834.8	16967.7	17753.2	16015.3	11588	11385.7
Zabn105207	1,2,2'-Trisinapoyl gentiobiose	Phenolic acids	-	C45H52O23	960.29	[M-H]-	959.29	735.21	253508	406817	345207	-	208478	1.22736e+06	306856	202501	141730	161175	281899	295898	326568	539465	500585	920435	331304	1.53258e+06	364181	186796	172751	177265	249486	180269	243917	408413	298086	311982
Wbtn006715	1,2,4,5,8-pentahydroxy-6-methylanthracene-9,10-dione	Flavonoids	-	C15H10O7	302.043	[M-H]-	301.04	151	23670.5	25765.4	30970.2	-							351094	55427.9	132186	21874.6	21626.8	12134.7
Lmfn002465	1,2,4-Trihydroxynaphthalene-1,4-di-glucoside (Lawsoniaside)	Others	116964-02-4	C22H28O13	500.153	[M-H]-	499.15	337.09	41940.1	50707.1	49677.8	-							176930	167261	46198.5	128066	144151	118814							216933	50522.6	72822.3	65530.1	71575.1	82653.4
mws1584	1,3-O-Dicaffeoylquinic Acid (Cynarin)	Phenolic acids	30964-13-7	C25H24O12	516.127	[M-H]-	515.12	191.03	527610	541276	490510	C10445							849216	1.50435e+06	1.68472e+06	1.06609e+06	2.03143e+06	2.02195e+06	74557.4	57804.2	86574	42851.8	27733.7	24620.4	1.17169e+06	394075	868000	598984	704070	674751
Wbjp002330	1,3-dihydroxy-2,3,3a,4-tetrahydropyrrolo[2,1-b]quinazolin-9(1H)-one	Alkaloids	-	C11H12N2O3	220.085	[M+H]+	221.09	175.09	773809	788045	843356	-	677280	695567	665163	1.36545e+06	1.5903e+06	1.84153e+06	308368	514494	578683	446160	436047	322086	910664	677316	744421	901338	953810	1.10357e+06	410194	449240	445709	364750	451546	310414
Wchn003984	1,4,8-Trihydroxynaphthalene-1-O-glucoside	Quinones	39015-63-9	C16H18O8	338.1	[M-H]-	337.1	191.06	2.3662e+07	2.38997e+07	2.01194e+07	-	6.45169e+06	7.71495e+06	7.09391e+06	1.9065e+06	3.61283e+06	2.1463e+06	3.76501e+07	3.91345e+07	4.7185e+07	3.69246e+07	3.02968e+07	4.46874e+07	9.12227e+06	7.04081e+06	5.13066e+06	1.04663e+06	1.58901e+06	2.1185e+06	2.08074e+07	2.68939e+07	1.97424e+07	4.24883e+07	4.49898e+07	3.79878e+07
Lasp003143	1,4-Benzodioxin-6-propanol	Others	-	C11H12O3	192.078	[M+H]+	193.09	105.07	923830	719322	1.00041e+06	-	34046.8	58212	42475.2	61686.5	74524.2	28705.1	1.19247e+06	1.05411e+06	1.02398e+06	1.25425e+06	1.97246e+06	857652	411216	413716	842273				763630	703157	1.14735e+06	1.96875e+06	1.61908e+06	1.97504e+06
Lmsn004322	1,6-Di-O-caffeoyl-β-D-glucose*	Phenolic acids	-	C24H24O12	504.127	[M-H]-	503.12	179.03	375399	379530	474451	-							375763	1.99723e+06	718898	1.03347e+06	775388	1.73058e+06	360058	523823	1.0958e+06				676752	1.25491e+06	215676	1.18491e+06	1.55962e+06	2.86004e+06
MWS0559	1,6-anhydro-β-D-glucose	Others	498-07-7	C6H10O5	162.053	[M-H]-	161.05	71.01	554970	1.11348e+06	473422	-	503540	618857	632352	632678	658453	731092	721084	740014	615851	793580	684668	716387	1.56346e+06	830289	1.36814e+06	766068	488136	617058	746544	654281	659590	790060	839196	800405
Qacp003775	1,7-Dihydroxy-3,4-dimethoxyxanthone-glucose-glucoside	Others	-	C27H32O16	612.169	[M+H]+	613.17	289.07	843607	738137	811055	-										790591	1.34798e+06	2.25761e+06				25687.9	30917.6	28423.5				3.95108e+06	1.18613e+06	957654
Waln010743	1-(2,3-dihydroxypropoxy)-3-(((2-(dimethylamino)ethoxy)(hydroxy)phosphoryl)oxy)propan-2-yl (11Z,14Z)-octadeca-11,14-dienoate	Lipids	-	C28H54NO9P	579.354	[M-H]-	578.35	279.23	840497	965225	752129	-	1.72164e+06	1.65145e+06	1.6174e+06	1.37572e+06	904514	813144	1.60455e+06	1.39996e+06	1.48165e+06	1.60708e+06	1.45883e+06	1.02998e+06	480139	337315	290128	388059	358982	388334	744611	810762	655730	975149	1.1026e+06	1.05907e+06
Waln009920	1-(2,3-dihydroxypropoxy)-3-(((2-(dimethylamino)ethoxy)(hydroxy)phosphoryl)oxy)propan-2-yl (8E,11Z,14Z)-octadeca-8,11,14-trienoate	Lipids	-	C28H52NO9P	577.338	[M-H]-	576.33	277.22	1.49181e+06	1.62601e+06	1.3544e+06	-	2.93382e+06	3.01245e+06	2.75204e+06	2.68207e+06	2.10851e+06	1.87214e+06	3.02489e+06	2.23616e+06	2.37522e+06	2.77118e+06	2.18679e+06	1.5687e+06	1.42145e+06	771395	987160	1.00148e+06	946112	920122	1.43309e+06	1.48381e+06	1.46225e+06	1.39898e+06	1.44464e+06	1.60473e+06
Waln010449	1-(2,3-dihydroxypropoxy)-3-(((2-(dimethylamino)ethoxy)(hydroxy)phosphoryl)oxy)propan-2-yl (E)-hexadec-9-enoate	Lipids	-	C26H52NO9P	553.338	[M-H]-	552.33	253.22	66926.3	65857.1	70223.7	-	219967	190931	165756	137490	105137	90059.2	70788.6	44602.8	67145.3	43198.8	47943.3	37738.9	40057	35964.1	35243.4	40018.2	37459	32087.7	29745	30413.1	29039.3	38159.8	39986.7	43046.7
Waln011704	1-(2,3-dihydroxypropoxy)-3-(((2-(dimethylamino)ethoxy)(hydroxy)phosphoryl)oxy)propan-2-yl (Z)-14-Octadecenoic Acid	Lipids	-	C28H56NO9P	581.369	[M-H]-	580.36	281.25	112724	124178	97167	-	532974	391647	449206	232395	141131	128742	389242	318721	329662	349648	255161	308367	74875.5	48211.6	40688.8	33293.6	61430.7	54642.2	148480	55061.5	50811.5	212211	241720	225133
WaYn011606	1-(2,3-dihydroxypropoxy)-3-(((2-(dimethylamino)ethoxy)(hydroxy)phosphoryl)oxy)propan-2-yl heptadecanoate	Lipids	-	C27H56NO9P	569.369	[M-H]-	568.36	269.25	51439.4	32667.2	41494.9	-	67517.4	51249.8	41798.6	24869.2	19296.2	18173.7	84685.2	53995.2	54690.7	87156.1	74897.9	88311.3	47966	18568.3	29707.4	7478.35	7698.32	10616.3	22348.9	25131.6	35091.8	65273	72124	63108.8
Waln011524	1-(2,3-dihydroxypropoxy)-3-(((2-(dimethylamino)ethoxy)(hydroxy)phosphoryl)oxy)propan-2-yl palmitate*	Lipids	-	C26H54NO9P	555.354	[M-H]-	554.35	255.23	1.68448e+06	1.68252e+06	1.60042e+06	-	4.81903e+06	4.3495e+06	3.95171e+06	3.47497e+06	1.91973e+06	1.83669e+06	1.53043e+06	1.29243e+06	1.31819e+06	1.48262e+06	1.3316e+06	1.12785e+06	1.02936e+06	800575	861431	703511	803389	808431	1.07315e+06	1.00635e+06	1.21487e+06	867809	1.09303e+06	1.13263e+06
Lazn002213	1-(4-Hydroxy-3-methoxyphenyl)-2-[4-(1,2,3-trihydroxypropyl)-2-methoxyphenoxy]-1,3-propanediol*	Lignans and Coumarins	-	C20H26O9	410.158	[M-H]-	409.15	165.06	153803	118302	132334	-							207532	268339	240968	251094	276364	183961	17577.2	3983.59	27779.1				336035	410955	507680	152325	156463	226449
Zbfn002690	1-(4-Hydroxybenzoyl)Glucose; 25545-07-7	Phenolic acids	-	C13H16O8	300.084	[M-H]-	299.08	93.03	9.68657e+06	1.0859e+07	7.76239e+06	-	3.12922e+06	3.61217e+06	4.18811e+06	5.32593e+06	4.29284e+06	4.89687e+06	1.02761e+07	2.16696e+07	2.31267e+07	1.364e+07	1.4266e+07	1.84595e+07	2.90699e+06	2.04436e+06	1.43371e+06	3.39738e+06	3.04045e+06	4.22626e+06	1.38519e+07	1.13389e+07	1.43525e+07	2.04462e+07	1.0312e+07	5.23208e+06
pmn001681	1-(4-Methoxyphenyl)-1-propanol	Phenolic acids	5349-60-0	C10H14O2	166.099	[M-H]-	165.09	149.06	118788	102133	86615.1	-	321945	370259	355432	179904	170236	177330	141253	127456	162207	161938	139079	169381	251109	315693	270874	336775	253183	291998	139453	136205	146802	107188	122522	112459
MEDP1341	1-(9Z,12Z-octadecadienoyl)-sn-glycero-3-phosphocholine	Lipids	22252-07-9	C26H50NO7P	519.332	[M+CH3COO]-	578.35	504.31	4.38129e+06	4.87656e+06	4.01071e+06	-	1.2193e+07	1.13603e+07	1.24493e+07	8.11085e+06	4.36128e+06	4.66118e+06	4.36735e+06	3.3121e+06	3.42162e+06	3.22461e+06	2.77927e+06	2.95435e+06	3.03847e+06	2.84874e+06	2.2447e+06	2.09469e+06	2.45165e+06	2.03594e+06	2.19277e+06	2.52638e+06	2.43023e+06	2.4442e+06	2.94443e+06	2.93058e+06
MEDL00392	1-(9Z-octadecenoyl)-sn-glycero-3-phosphocholine	Lipids	19420-56-5	C26H52NO7P	521.348	[M+CH3COO]-	580.36	506.32	1.2502e+06	1.35616e+06	1.27689e+06	-	6.84277e+06	4.96225e+06	4.84527e+06	3.24595e+06	1.95009e+06	1.93366e+06	570461	442900	471330	425911	345407	361417	958262	584963	576038	497827	604559	529785	214921	251725	260226	270314	336815	333054
Lmqn000432	1-(sn-Glycero-3-phospho)-1D-myo-inositol	Others	-	C9H19O11P	334.067	[M-H]-	333.06	333.06	4.12979e+06	4.46033e+06	2.81674e+06	-	2.25963e+06	1.81518e+06	2.0919e+06	7.47985e+06	7.31337e+06	3.5072e+06	3.6102e+06	9.92252e+06	3.52128e+06	1.02114e+07	1.4185e+07	1.15287e+07	1.61905e+06	943248	507711	3.11645e+06	2.31183e+06	2.40894e+06	1.1962e+07	9.74243e+06	1.32493e+07	5.34634e+06	9.08449e+06	7.95767e+06
Wbtn002952	1-(β-D-Glucopyranosyl)-3-ethyl-4-methyl-1H-pyrrole-2,5-dione	Others	-	C13H19NO7	301.116	[M-H]-	300.11	138.06	1.47141e+06	1.21286e+06	1.13683e+06	-	314260	434005	620002	472884	546019	672648	2.2304e+06	3.06255e+06	2859151	2.16715e+06	2.08458e+06	2.26259e+06	506512	342582	317413	486544	461401	462451	1.92036e+06	1.71182e+06	2.20773e+06	2.80241e+06	1.14962e+06	682107
MWS00330g	1-Amino-1-cyclobutane-carboxylic-acid	Amino acids and derivatives	22264-50-2	C5H9NO2	115.063	[M+H]+	116.071	70.0662	5.24452e+06	5.41464e+06	4.96759e+06	-	1.44335e+06	1.89428e+06	1.91124e+06	2.32909e+06	2.60978e+06	2.29346e+06	2.30792e+06	1.99936e+06	2.90204e+06	2.27287e+06	1.88811e+06	1.871e+06	1.03774e+07	6.34695e+06	7.47942e+07	8.70299e+06	9.21385e+06	1.06555e+07	1.70499e+06	4.99704e+06	1.5231e+06	2.0166e+07	2.22712e+07	1.50212e+07
pmf0174	1-Decanol*	Others	112-30-1	C10H22O	158.167	[M-H]-	157.16	157.16	1.57032e+06	1.45517e+06	1.43686e+06	C01633	1.61338e+06	1.60937e+06	1.71183e+06	1.17266e+06	1.1596e+06	1.45104e+06	1.71886e+06	1.3573e+06	1.61213e+06	1.34855e+06	1.4147e+06	1.48751e+06	1.53936e+06	2.15725e+06	1.41413e+06	2.3304e+06	2.34102e+06	2.85476e+06	1.68019e+06	1.40774e+06	1.75273e+06	1.72098e+06	1.6963e+06	1.33917e+06
pmf0297	1-Eicosanol	Lipids	629-96-9	C20H42O	298.324	[M-H]-	297.32	183.21	398977	351709	392813	-	199995	278197	235340	277620	296832	295162	446468	527826	1.0138e+06	535344	840040	344028	133059	148039	108353	191943	169819	135323	408819	379931	523102	358708	409006	270276
MWS1872	1-Hydroxyanthraquinone	Quinones	129-43-1	C14H8O3	224.047	[M+H]+	225.05	105.03	126817	117077	117664	C02980	94203.6	59537.4	99673.2	90865.9	63484.8	63414.5	160142	267399	187302	120705	134919	115473	61134.8	164156	111818	89284.3	153385	93797.8	91155.7	99875.6	225097	109550	114757	105838
Zmcn003729	1-Hydroxypinoresinol-4'-O-Glucoside	Lignans and Coumarins	-	C26H32O12	536.189	[M-H]-	535.18	373.13	85069.9	134982	66710.8	-	14232.3	20058.4	19250.4				270872	110654	166467	104032	93013.8	86464.5	26767.5	13148.4	21982.6				165360	98009.4	166750	138296	136452	88968
Zbfn007626	1-Linoleoyl-2-Lysophosphatidic Acid Monobutylamine Ester	Lipids	-	C25H48NO7P	505.317	[M-H]-	504.31	279.23	59576.3	88183.3	72827.7	-	188858	162487	207844	138673	75564.8	66663.4	52153	52170.6	58798.9	54108.9	43410.1	39336.2	39792	47951.7	30023.8	21766.8	30544.6	28120	28406.1	30787.7	36813.2	34246.1	48632.4	31324.3
Lmhp112042	1-Linoleoylglycerol*	Lipids	2277-28-3	C21H38O4	354.277	[M+H]+	355.28	263.24	328049	571593	256875	-	1.37935e+06	459487	438223	620042	316434	699650	214331	170617	187517	135108	105862	218332	433313	227954	288296	217086	266418	253464	51099.3	101660	69655.3	127790	150099	100611
pmn001677	1-Methoxy-3-indolylmethyl glucosinolate (Neoglucobrassicin)	Others	5187-84-8	C17H22N2O10S2	478.072	[M-H]-	477.06	96.96	5.00521e+07	4.11295e+07	5.15452e+07	C08424	6.60563e+07	4.18181e+07	5.80206e+07	2.46005e+08	2.64116e+08	2.74776e+08	2.58332e+07	3.15181e+07	3.59161e+07	2.95231e+07	3.3817e+07	5.01831e+07	4.41311e+07	3.80146e+07	5.54724e+07	8.06985e+07	8.55258e+07	9.23848e+07	1.7327e+07	1.11358e+07	1.89056e+07	3.44259e+07	3.37804e+07	2.53085e+07
pmb0813	1-Methoxyindole-3-carbaldehyde	Alkaloids	67282-55-7	C10H9NO2	175.063	[M+H]+	176.07	133.05	135837	84378.8	73981.4	-	195629	127018	119935	301902	338110	303909	86351.5	108903	47099.8	44957.5	53851	34827.4	42026	27368.5	30428.7	62750.6	47977.4	55697.8	37362.2	57313.5	33446.1	63955	57774.3	28347.6
MWS0687	1-Methyl-6-Oxo-1,6-Dihydropyridine-3-Carboxamide	Alkaloids	701-44-0	C7H8N2O2	152.059	[M+H]+	153.07	108.04	40935.2	47101.1	38088	-	22588.7	32754.2	19789.3	21469.9	19791.3	17977.7	83100.4	56796.8	63713.4	64452.8	43959.1	56781	29342.7	15936.5	25999.9	25252.8	23967	36845.2	15702.7	30322.6	20091.5	101263	89385.7	85167.4
mws0847	1-Methyladenine	Nucleotides and derivatives	5142-22-3	C6H7N5	149.07	[M+H]+	150.08	133.05	661745	723648	629499	C02216	911937	1.01347e+06	935936	731030	749423	862017	755948	638788	697802	622117	382136	828792	701496	778176	821556	791240	893637	874014	289808	517817	216901	545504	589811	615657
pme3200	1-Methylguanidine	Alkaloids	471-29-4	C2H7N3	73.064	[M+H]+	74.07	57.05	229383	221734	199469	C02294	276010	247516	291653	318332	325690	320979	184763	185401	243529	187206	201512	132473	219684	261185	287636	144204	186086	236137	73271	166536	184936
MWS0933	1-Methylhistidine*	Amino acids and derivatives	332-80-9	C7H11N3O2	169.085	[M+H]+	170.09	124.09	360086	401726	388659	-	461419	400446	436101	527682	312338	582579	390516	146817	393296	247752	170458	356051	408588	515288	506380	366010	370021	404508	55054.4	47669.6	49093.3	323340	369316	268937
Cmyn001733	1-Methylpropyl glucosinolate*	Others	499-24-1	C11H21NO9S2	375.066	[M-H]-	374.06	96.96	663391	699799	514331	C08407	92206.9		75360.7	871263	667653	866445				81575.6	77344.2	275300				2.12772e+06	4.04026e+06	4.32735e+06				243196	265798	75956.4
Wcdp010162	1-Monolinolenoyl-Rac-Glycerol*	Lipids	18465-99-1	C21H36O4	352.261	[M+H]+	353.27	261.22	5.20439e+06	4.97356e+06	4.39264e+06	-	1.01656e+07	5.03179e+06	4.55818e+06	5.48055e+06	5.40939e+06	5.53527e+06	5.1521e+06	2.02907e+06	4.83974e+06	1.72894e+06	1.38046e+06	1.87486e+06	4.98079e+06	2.81792e+06	3.73832e+06	3.29956e+06	3.31044e+06	3.57047e+06	810848	1.28555e+06	920457	1.54823e+06	1.41188e+06	1.16084e+06
MWSmce549	1-Monomyristin	Lipids	589-68-4	C17H34O4	302.246	[M+H]+	303.25	57.07	359578	436780	259878	-	551049	548277	447955	455793	381799	372655	427567	357000	343045	320793	399066	404552	450817	622785	598759	506977	346489	304682	317786	380406	386476	312142	419106	351203
Wasn002933	1-O-(3,4,5-Trimethoxybenzoyl)-B-D-Glucopyranoside	Phenolic acids	-	C16H22O10	374.121	[M-H]-	373.11	211.06	799017	795670	681682	-	398484	353298	218728	988853	1.3236e+06	1.10233e+06	1.47545e+06	1.54924e+06	1.12896e+06	1.37922e+06	1.54167e+06	1.66067e+06	64112.4	168665	242121	493995	557309	803039	626463	751879	1.10796e+06	1.1748e+06	1.17595e+06	1.03064e+06
Zbjn003801	1-O-(6'-O-feruloyl)glucoside-3-O-Caffeoyl Quinic Acid	Phenolic acids	-	C32H36O17	692.195	[M-H]-	691.18	353.09	2.69386e+06	3.60232e+06	2.74706e+06	-	1.62436e+06	2.44523e+06	1.13737e+06	159245	188680	511610	4.85394e+06	3.27216e+06	3.98989e+06	4.6185e+06	3.48504e+06	5.26263e+06	2.47084e+06	4.8524e+06	3.02798e+06	211633	157066	187661	2.84218e+06	2.79965e+06	2.20602e+06	8.62874e+06	8.28765e+06	6.02864e+06
Lmsn002288	1-O-Caffeoyl-(6-O-glucosyl)-β-D-glucose	Phenolic acids	-	C21H28O14	504.148	[M-H]-	503.14	341.09	1.85665e+06	1.84714e+06	1.61163e+06	-	65780.8	39288.1	3.75024e+06	1.70153e+06	2.59826e+06	2.63043e+06	1.23447e+06	2.50128e+06	1.73589e+06	1.86075e+06	2.99576e+06	2.08843e+06	5.76032e+06	134327	4.1874e+06	1.07113e+06	1.27084e+06	1.29441e+06	2.24921e+06	913731	1.56586e+06	1.69514e+06	2.56511e+06	2.36886e+06
Lmsn003778	1-O-Caffeoyl-4-O-galloyl-β-D-glucose	Phenolic acids	-	C22H22O13	494.106	[M-H]-	493.1	169.01	8449.42	25315.8	20599.1	-	52841.3	52944	74443	70837.9	120837	65560.9	9636.03	30780.8	25259.8	27780.7	26468.2	24746.8	14448.4	9634.3	18053.3	48774.7	39982.1	61852.1	27681	32528	42232.1	32477.4	27619.7	21620.4
Lmsn002548	1-O-Caffeoyl-β-D-glucose	Phenolic acids	14364-08-0	C15H18O9	342.095	[M-H]-	341.09	161.02	3.43575e+07	3.10161e+07	2.31535e+07	C10433	1.42138e+06	1.83843e+06	1.34414e+06				5.12102e+07	4.6274e+07	5.06732e+07	4.08124e+07	4.78041e+07	5.81691e+07	1.02253e+07	1.14631e+07	1.72336e+07	233136	293686	221838	4.91396e+07	5.87194e+07	3.52509e+07	6.06779e+07	6.0779e+07	5.23578e+07
Wafp002310	1-O-Caffeoyllysine	Alkaloids	-	C15H20N2O5	308.137	[M+H]+	309.14	163.04	193107	155088	179910	-	311227	263981	140724	77404.5	88338.4	100673	166282	126745	159212	125905	74424.2	137978	290684	456050	218763	143837	155105	103083	115602	204163	121210	330533	308569	277943
pmb3062	1-O-Eudesmoylquinic acid	Phenolic acids	-	C17H22O10	386.121	[M-H]-	385.11	151.1	90884.1	78815.5	90443.7	-							165864	252315	189698	227610	254961	243560							344723	310197	446058	201641	206479	196519
Wafp002988	1-O-Feruloyllysine	Alkaloids	-	C16H22N2O5	322.153	[M+H]+	323.16	177.06	420897	558080	610293	-	413358	552006	238564	208693	192610	97011.9	691574	381740	748974	132353	202741	203932	261230	448154	318986	268666	193860	264780	348151	1.01415e+06	472056	1.28566e+06	1.06172e+06	700787
pma3724	1-O-Feruloylquinic acid	Phenolic acids	-	C17H20O9	368.111	[M+H]+	369.12	177.05	2.63361e+07	2.26102e+07	1.92759e+07	-	539094	847971	525973	344787	606566	504412	3.04249e+07	2.97711e+07	2.3891e+07	3.24072e+07	4.18377e+07	3.61789e+07	4.14948e+06	2.94075e+06	3.35341e+06	531118	436767	360807	2.51589e+07	2.45624e+07	2.64327e+07	3.54926e+07	3.86733e+07	3.08725e+07
Lmsn004162	1-O-Galloyl-2-O-p-Coumaroyl-β-D-glucose	Phenolic acids	94356-18-0	C22H22O12	478.111	[M-H]-	477.1	169.01	334792	273703	267618	-	391178	297841	434079	1.00948e+06	1.04626e+06	1.13498e+06	100977	179214	186002	141607	172906	325570	362207	207078	310623	563653	550931	520951	102726	55892.3	116501	187365	187353	164579
Lmsn001014	1-O-Galloyl-β-D-glucose*	Phenolic acids	58511-73-2	C13H16O10	332.074	[M-H]-	331.07	169.01	586286	609479	664062	C01158							1.0954e+06	1.377e+06	994490	1.30515e+06	1.27575e+06	838317	63973.5	59402.7	68271.7				1.87276e+06	1.03994e+06	1.50922e+06	589491	653564	779223
pmb2871	1-O-Gentisoyl-β-D-glucoside*	Phenolic acids	23445-11-6	C13H16O9	316.079	[M-H]-	315.07	153.02	8.73713e+06	9.56408e+06	9.45158e+06	-	198052	265906	478392	541194	1.16708e+06	648858	1.49599e+07	2.27125e+07	2.15544e+07	2.11376e+07	2.47376e+07	1.59095e+07	2.61569e+06	583411	590719	381628	137938	208044	3.44172e+07	2.41479e+07	2.70774e+07	8.53456e+06	9.18476e+06	4.45493e+06
Zbfn008434	1-O-Linoleoyl-3-O-galactopyranosyl-L-glycerol	Lipids	-	C27H48O9	516.33	[M-H]-	515.32	279.23	15761.9	44390.1	34996.1	-	41935.7	84971.8	53960.7	35678.6	33705.9	38372.8	42013.9	31159.1	35367.9	27290.8	18590.1	47703.4	10166.8	7072.39	6498.67	5959.38	20648.2	6506.37	12272.9	11732.1	10107.3	26705.6	20930.5	9384.66
Zmhn001926	1-O-Salicyloyl-β-D-glucose	Phenolic acids	60517-74-0	C13H16O8	300.084	[M-H]-	299.08	137.02	2.37841e+07	2.97562e+07	1.81922e+07	-	8.40415e+06	7.94224e+06	1.13691e+07	1.15452e+07	9.19216e+06	1.07209e+07	2.68516e+07	5.02567e+07	4.91213e+07	3.17199e+07	3.61168e+07	4.67139e+07	8.76365e+06	6.14942e+06	5.15045e+06	8.43605e+06	7.98277e+06	1.17383e+07	3.17474e+07	3.09128e+07	3.63868e+07	3.57637e+07	1.82486e+07	1.62112e+07
Lmtn002565	1-O-Vanilloyl-D-Glucose	Phenolic acids	-	C14H18O9	330.095	[M-H]-	329.11	167.03	247612	183525	134466	C20470							1.08116e+06	305458	206245	1.28507e+06	1.24399e+06	723071							219014	512300	309624	176603	213969	303740
Lmsn003111	1-O-p-Coumaroyl-β-D-glucose*	Phenolic acids	7139-64-2	C15H18O8	326.1	[M-H]-	325.09	145.03	3.93819e+06	4.62998e+06	5.00194e+06	C16827	999466	954646	883135				7.48133e+06	9.40636e+06	8.60443e+06	6.53892e+06	5.3397e+06	4.53622e+06	5.77995e+06	4.09775e+06	3.40882e+06	94143.9	73366.5	87079.9	1.63427e+07	6.5052e+06	3.12816e+06	1.2258e+07	9.06751e+06	1.05504e+07
Wafp002664	1-O-p-Coumaroyllysine	Alkaloids	-	C15H20N2O4	292.142	[M+H]+	293.16	147.04	771450	656562	652319	-	765043	1.11584e+06	786578	129341	169659	209642	717205	576624	815248	529647	428408	534007	312321	1.22998e+06	373884	157357	253717	242982	472408	1.33935e+06	595571	852133	1.01025e+06	912196
pmb3068	1-O-p-Coumaroylquinic acid*	Phenolic acids	-	C16H18O8	338.1	[M-H]-	337.09	163.04	1.12548e+07	1.02991e+07	1.44269e+07	-	8.82865e+06	1.55802e+07	6.60242e+06	2.74819e+06	3.17288e+06	3.29512e+06	2.50857e+07	1.94653e+07	2.07155e+07	2.34163e+07	1.71702e+07	3.01994e+07	1.42692e+07	1.65249e+07	8.84848e+06	1.67335e+06	1.80287e+06	3.79143e+06	9.24367e+06	1.30451e+07	9.77666e+06	2.42273e+07	2.26504e+07	2.21437e+07
pmb0296	1-Oleoyl-Sn-Glycerol	Lipids	129784-87-8	C21H40O4	356.293	[M+H]+	357.3	265.25	70722.8	72391.5	90071.1	-	90291.8	93969.3	115234	92765	112864	116966	104909	76513.2	90759.4	90107.4	114236	76138.4	105280	127274	151004	108333	110396	87371.2	100152	121714	93669.2	93108.6	145263	100399
Wagn011658	1-Palmitoyl-Sn-Glycerol 3-O-Diglucoside	Lipids	-	C31H58O14	654.383	[M-H]-	653.38	397.14	251645	269351	260187	-	17524.5	28841.6	28018	31224.1	41317.2	32954.5	626364	1.68152e+06	933850	803462	236130	2.43152e+06	16017	7491.77	14742.5	13118.7	32687.5	15868.2	490714	763321	670532	749676	630760	393055
pmb1562	1-Stearidonoyl-Glycerol	Lipids	-	C21H34O4	350.246	[M+H]+	351.25	147.12	110607	118161	117254	-	235108	141199	120387	234879	394770	329908	131481	104381	170843	60384.4	39765.6	151546	74201	37285.3	42092.5	99390.3	116393	75582.9	25640	34706.3	39170.3
Wbtp003818	1-hydroxy-7-{[(2s,3r,4s,5r,6r)-3,4,5-trihydroxy-6-(hydroxymethyl)oxan-2-yl]oxy}xanthen-9-one	Flavonoids	-	C19H18O9	390.095	[M+H]+	391.1	229.05	301137	239835	151083	-	537320	413563	552532	250185	381209	472168	201810	196296	239170	155205	136352	181212	283800	375367	294964	627819	648074	541712	28419.7	159791	58674.8	183089	143423	207662
Lcln000170	1-hydroxyindole-3-methyl glucosinolate	Others	-	C16H20N2O10S2	464.056	[M-H]-	463.05	96.96	3.59137e+07	3.16847e+07	3.77604e+07	-	6.06912e+07	8.14875e+07	7.66565e+07	9.91592e+07	7.64013e+07	9.4412e+07	2.57453e+06	2.18954e+06	2.56309e+06	3.02948e+06	3.69144e+06	4.35325e+06	5.14695e+07	5.78246e+07	5.94716e+07	9.37771e+07	104029212	1.17785e+08	2.95185e+06	1.5929e+06	1.89832e+06	3.26845e+06	2.74534e+06	2.9513e+06
Lcln000162	1-hydroxymethyl glucosinolate*	Others	-	C11H21NO10S2	391.061	[M-H]-	390.05	96.96	390846	477689	343693	-	488973	591996	584741	842646	759094	1.07374e+06				84574	52527.9	235831				1.15809e+06	1.49783e+06	1.96418e+06				363954	341812	187777
Zmgp004297	1-phenyl-7-(4-hydroxyphenyl)-4-ene-3-heptanone	Others	-	C19H20O2	280.146	[M+H]+	281.15	107.05	128436	91449.9	83995	-	121756	166071	149576	153508	199099	150431	215889	153604	97215	98677.1	115410	98022.2	193758	144197	98458.5	77732.2	118675	146559	139161	221204	186946	138241	140061	141690
Lmhp011562	1-α-Linolenoyl-glycerol*	Lipids	-	C21H36O4	352.261	[M+H]+	353.27	261.22	5.3701e+06	4.98387e+06	4.07814e+06	-	1.00505e+07	5.12847e+06	4.2328e+06	5.1786e+06	5.4708e+06	5.72333e+06	2.33079e+06	1.98686e+06	2.18463e+06	1.53535e+06	1.29771e+06	3.85773e+06	3.69527e+06	2.64628e+06	3.72108e+06	2.97071e+06	3.39176e+06	3.69487e+06	911846	1.28102e+06	945851	1.49368e+06	1.50166e+06	1.22762e+06
Lmhp008744	1-α-Linolenoyl-glycerol-2,3-di-O-glucoside	Lipids	-	C33H56O14	676.367	[M+H]+	677.37	261.22	74996.7	87684.4	93043.3	-	135697	195398	243050	38835.9	36346	73644.7	139228	40871	66362.5	67275.7	17909.3	183066	23801	26200.6	45605.4	32007.7	63492	26663.5	32023.7	43205	26612	41471.9	61636	20224.6
Lmhp009773	1-α-Linolenoyl-glycerol-3-O-glucoside*	Lipids	-	C27H46O9	514.314	[M+H]+	515.32	261.22	106753	70620.2	76145.4	-	104052	187918	191339	111994	84590.1	93031.4	80557.5	60526.8	81200.8	40832.5	20195.1	64942.1	25294.1	33738	22486	49995.9	61350.8	33215.2	25766.8	34599.9	19234.8	97567.4	36474.2	56861.1
Wcdp007388	10,14,16-Octadecatrien-12-Ynoic Acid	Lipids	-	C18H26O2	274.193	[M+H]+	275.2	133.1	59896.3	53969	59832.6	-	29967.7	22831.6	29803.7	36286	46805.5	50205.5	139569	80720.1	138368	103541	92425.3	147749	16747.9	8621.64	13826.2	19354.2	15398.2	18748.4	39380.8	36036.8	39842.4	91695.9	56201.5	58188.6
pmb1912	10-Formyltetrahydrofolic Acid	Alkaloids	2800-34-2	C20H23N7O7	473.166	[M+H]+	474.17	327.12	1.26133e+06	1.37413e+06	1.02002e+06	C00234	1.03463e+06	945642	919682	1.10941e+06	1.04453e+06	1.15835e+06	2.48142e+06	2.53834e+06	1.47188e+06	2.56602e+06	2.33126e+06	1.98215e+06	572248	642082	670044	938967	696162	754923	1.36504e+06	1.2532e+06	2.53862e+06	1.43642e+06	1.56775e+06	1.74449e+06
Wbmp010544	10-Hydroxymethyllycaconitine	Alkaloids	-	C37H50N2O11	698.341	[M+H]+	699.35	699.35	7.94006e+06	7.1323e+06	7.68333e+06	-	2.88328e+06	3.75348e+06	2.64078e+06	4.60454e+06	4.71811e+06	5.74454e+06	1.15206e+07	1.63166e+07	1.40928e+07	1.18519e+07	6.20645e+06	2.52244e+07	1.18523e+06	688301	1.01575e+06	1.81906e+06	2.96107e+06	1.65004e+06	1.16108e+07	1.26395e+07	1.00596e+07	9.475e+06	1.14391e+07	8.46113e+06
mws2623	11-Octadecanoic acid(Vaccenic acid)*	Lipids	506-17-2	C18H34O2	282.256	[M-H]-	281.25	281.25	6.92658e+06	7.57415e+06	7.78387e+06	C21944	1.09433e+07	9.78067e+06	1.29549e+07	5.31542e+06	4.09179e+06	5.02444e+06	5.64613e+06	7.74134e+06	4.69878e+06	4.01098e+06	3.20212e+06	1.49881e+07	6.90083e+06	4.17999e+06	4.3587e+06	5.69093e+06	4.93954e+06	4.72241e+06	1.76426e+06	1.70959e+06	1.85355e+06	3.01611e+06	2.74194e+06	1.07778e+06
Lmbn005487	12,13-DHOME; (9Z)-12,13-Dihydroxyoctadec-9-enoic acid	Lipids	263399-35-5	C18H34O4	314.246	[M-H]-	313.24	251.24	16738.3	11407.4	13253.1	C14829	7317.88	6630.46	8117.66	7806.74	8069.78	6041.31	15564.6	16936.7	18862.7	24280.5	17807.8	24522.6	14178.1	8794.12	13022.5	6322.77	7457.24	5993.02	16845.8	14090.1	19495.6	15217.9	25912.1	27309
Zmyn004714	12-Hydroxyoctadec-9-Enoic Acid; Ricinoleic acid	Lipids	141-22-0	C18H34O3	298.251	[M-H]-	297.24	183.14	412125	379674	392879	C08365	200719	285116	235842	319048	325268	369561	577132	597239	1.11577e+06	554388	959853	412907	154633	167232	119900	195462	176555	151256	436292	409565	610656	403973	410151	277998
Lmbn005369	13(S)-HODE;13(S)-Hydroxyoctadeca-9Z,11E-dienoic acid*	Lipids	10219-69-9	C18H32O3	296.235	[M-H]-	295.23	195.14	98184.5	84127.9	89228.6	C14762	107962	109150	113397	164225	196536	192126	136462	154792	130697	91145.5	93330	170085	46579.6	46471.3	34645.8	96635	102920	74805.1	38002.1	28106.7	61804.4	65934.8	36057.6	27394.6
MWS80007	13-Hydroperoxy-9Z,11E-octadecadienoic acid*	Lipids	23017-93-8	C18H32O4	312.23	[M-H]-	311.22	249.22	20238.5	20089.8	21371.4	-							67876.2	31631.7	63670.6	44632.6	43548.7	70599.4	23022	9557.1	19595.6				8049.41	11619.6	9799.26	40089.1	47700.8	60035
Lmbn005443	13-KODE; (9Z,11E)-13-Oxooctadeca-9,11-dienoic acid*	Lipids	54739-30-9	C18H30O3	294.219	[M-H]-	293.21	235.17	25123.1	21378.1	25743.8	C14765	15921.4	14115	8789.86	8672.84	11423.5	11514.6	37508.7	51453.7	44381.3	37182.3	31044.2	61918.4	20680.2	8724.26	14138.2	20591	11492.2	27283.5	9074.2	10991.3	6475.75	33740.1	20508.8	20164.2
MWS2430	13-methylmyristic acid	Lipids	2485-71-4	C15H30O2	242.225	[M-H]-	241.22	241.21	257016	298653	294079	-	185213	108146	109793	120097	118522	125031	801125	709770	656932	664195	228626	1.03936e+06	300569	205754	157666	283759	127281	160065	261009	253077	245300	214589	246012	169775
Zmpn003368	13S-Hydroxy-9Z,11E,15Z-octadecatrienoic acid	Lipids	87984-82-5	C18H30O3	294.219	[M-H]-	293.21	195.14	80707.7	79778	82984.8	C16316	43482	55971.5	49525.1	130960	172703	179881	163646	145989	178572	86148.5	59499.6	117371	30985.5	25714.4	25136.3	63886.9	54658.8	65428.8	47545.5	48381.9	36974.8	66799.8	40661.4	37262.1
Qmjp080407	14(15)-Bisnor-13-oxolabd-8(17),11(E)-dien-19-oic acid	Terpenoids	-	C18H26O3	290.188	[M+H]+	291.19	233.16	34107.8	42965.6	43222.7	-	13957.8	13551.4	11974.6	10038	20850.2	10857.9	82589.7	68236.7	91461.3	51685.5	48545.5	75025.9	15207.8	6885.23	7424.67	11564.1	13330.8	6764.07	57842.5	83300.6	73781.3	105256	87240.1	74404.3
pma0461	14,15-Dehydrocrepenynic acid	Lipids	4154-44-3	C18H28O2	276.209	[M+H]+	277.22	93.07	466841	392186	435847	-	470895	486559	384935	638880	810890	766293	772942	633938	737491	435987	288557	598286	246817	166581	188753	367469	351904	448482	242609	257307	202764	273559	220437	177455
Wcsn010224	14-hydroxy-2,6,10-trimethylpentadeca-2,5,10-trien-4-one*	Others	-	C18H30O2	278.225	[M-H]-	277.22	277.22	1.13039e+07	1.26399e+07	1.2688e+07	-	1.69503e+07	1.38642e+07	1.22893e+07	1.13311e+07	1.07835e+07	1.08888e+07	1.35115e+07	1.18608e+07	1.28135e+07	1.21218e+07	1.04329e+07	1.14905e+07	1.12026e+07	1.09097e+07	1.14983e+07	1.22162e+07	1.15934e+07	1.38443e+07	5.4127e+06	6.77149e+06	5.2795e+06	9.01746e+06	6.82625e+06	6.98149e+06
MWSprf135	15-Tetracosenoic Acid; Nervonic Acid	Lipids	506-37-6	C24H46O2	366.35	[M-H]-	365.34	283.26	27223.8	23031	54354	C08323	16200.1	15545.5	36267.8	22228.4	13637.2	18903.4	16007.1	17208.6	15061.5	16380.2	10933.2	25388	25047.5	19259.9	23111.1	22929.5	14928.4	22661.8	10412.7	10924.3	8492.04	13691	15503.6	11230.4
Zmyn005026	16-Methylheptadecanoic acid	Lipids	2724-58-5	C18H36O2	284.272	[M-H]-	283.26	283.26	1.46877e+07	1.7143e+07	1.59575e+07	C20356	2.17939e+07	3.34714e+07	3.53257e+07	2.79216e+07	2.44853e+07	2.43392e+07	2.10893e+07	2.01837e+07	2.02405e+07	1.80162e+07	1.906e+07	1.53272e+07	2.31427e+07	2.58575e+07	2.45248e+07	2.06049e+07	2.37398e+07	2.38319e+07	2.33427e+07	1.48074e+07	1.916e+07	1.70265e+07	1.73008e+07	1.52419e+07
Zmyn004676	17-Hydroxylinolenic acid	Lipids	-	C18H30O3	294.219	[M-H]-	293.21	113.1	16677.8	15499.4	21533.1	C16346	20043.2	17670.3	18659.6	47432.7	62630.9	70142	22493.7	26917	24505.5	16388.8	11680.1	25403.3	6786.05	13130.8	9057.12	18003.1	15705.9	17805.7	5383.86	5953.04	8890.23	8878.46	7176.18	6358.28
Qmhp090808	18-Demethylparaensidimerin C	Alkaloids	-	C29H28N2O4	468.205	[M+H]+	469.22	307.13	201949	144284	187351	-	154505	62363.3	108277	122896	80703.3	87598.9	78278.1	124090	114455	289858	278588	232313				83949.4	152075	85164.7	107062	138692	169126	355228	434361	568118
Wmmp000181	1´-O-Benzoylsucrose	Others	-	C19H26O12	446.142	[M-H]-	445.13	121.03	12133	14863.4	12119.7	-							35127.5	66651.4	30288.3	52082.7	54520.9	15774.4							99315.3	46070.8	58138.9
Zbbn005061	2'-Caffeoyl-Mussaenosidic Acid	Terpenoids	-	C25H30O13	538.169	[M-H]-	537.17	451.16	91744.9	61694.5	34041.2	-	8456.26	13150.4	12210.1				83522.4	79735.7	99518.6	111060	122534	123944	14087.9	12454.4	2932.85	9623.03	19715.8	24687.8	187590	150137	165788	102423	100508	102501
pme3961	2'-Deoxyadenosine*	Nucleotides and derivatives	958-09-8	C10H13N5O3	251.102	[M+H]+	252.11	136.06	952332	846342	808315	C00559	2.90611e+06	3.32236e+06	3.71078e+06	739794	526508	674991	233404	387055	355736	190747	203206	202088	1.42424e+06	1.55341e+06	1.0481e+06	677072	877111	335596	161820	96452.5	193465
pme3184	2'-Deoxyadenosine-5'-monophosphate	Nucleotides and derivatives	653-63-4	C10H14N5O6P	331.068	[M+H]+	332.08	136.06	109222	150376	122031	C00360	102762	84811.8	126080	136389	150157	157370	146961	156548	179768	108847	141297	129231	91563.5	69082	81892	116281	110176	109287	165414	242519	191908	164592	136389	130914
pme1194	2'-Deoxycytidine	Nucleotides and derivatives	951-77-9	C9H13N3O4	227.091	[M+H]+	228.1	112.05	321766	367184	383747	C00881	732608	649561	784188	780692	797301	860245	67323.9	34755.4	75204	78680.5	69049.3	76258.3	486139	612043	441607	548148	534229	376801	28401.7	31485.1	36727.8	60324.2	44980.8	36730.4
pme1184	2'-Deoxyguanosine	Nucleotides and derivatives	961-07-9	C10H13N5O4	267.097	[M+H]+	268.1	152.06	697978	688812	599436	C00330	1.72681e+06	1.53858e+06	1.2448e+06	1.0254e+06	1.02875e+06	1.23719e+06	416028	366666	397688	409360	278214	435402	529781	599353	488684	684028	537779	502385	113237	175613	98726.6	507681	269986	248490
pme2776	2'-Deoxyinosine	Nucleotides and derivatives	890-38-0	C10H12N4O4	252.086	[M+H]+	253.09	137.05	61022.3	71917.9	57841.3	C05512	215534	255059	267702	66383.7	30151.7	50865.2							102914	119096	101084	62224	71611.2	31560.6
pmc0066	2'-Deoxyinosine-5'-monophosphate	Nucleotides and derivatives	3393-18-8	C10H13N4O7P	332.052	[M+H]+	333.06	137.05	2.57911e+06	2.41909e+06	1.27884e+06	C06196	3.76038e+06	4.28422e+06	5.29344e+06	2.71912e+06	1.75951e+06	1.9237e+06	1.32819e+06	2.09983e+06	968083	1.27121e+06	2.18377e+06	6.46979e+06	3.01419e+06	6.77837e+06	3.12351e+06	1.85328e+06	1.42051e+06	1.59753e+06	996206	287439	1.15251e+06	842002	3.00298e+06	1.47354e+06
Hmhp001812	2'-O-Methyladenosine	Nucleotides and derivatives	2140-79-6	C11H15N5O4	281.112	[M+H]+	282.12	136.06	247388	303937	214757	-	489844	657893	492877	278800	302695	333630	294101	107870	311626	235220	100272	215732	282643	289895	286354	266119	295774	203397	50138.9	128461	40306.9	142283	132325	109305
Lmxn006423	2(3H)-Benzothiazolone	Alkaloids	934-34-9	C7H5NOS	151.009	[M-H]-	150	122.01	64140	59892.4	60302.2	-	45231.3	60998.2	46073	71277	59673.5	53459.8	92509.8	65099.7	62361.8	56877.7	59619.8	59186.5	63044.2	84970.3	79490.3	156249	227512	212092	35638.3	40870.9	32902.3	47973.3	45236.8	40440.7
Hmxn000778	2(R)-Hydroxy-3-butenyl glucosinolate	Others	585-95-5	C11H19NO10S2	389.045	[M]-	388.04	96.96	5.21507e+06	5.38937e+06	4.41169e+06	C08425	44251.6	70113.4	12961.6	1.19341e+07	9.8379e+06	1.27233e+07				678321	352770	1.40517e+06				1.5035e+07	1.7667e+07	2.43805e+07				4.49839e+06	3.06856e+06	1.43363e+06
Wmzn000227	2,2-Dimethylsuccinic acid	Organic acids	597-43-3	C6H10O4	146.058	[M-H]-	145.06	109.04	604111	513133	395586	-	857760	809374	619396	837019	872684	709064	34942.9	35678.1	49504.3	36434.5	24423.4	33433	244746	345320	365675	960903	850073	789618	49544	41497.4	13650.9	59699.4	50952.7	34978.9
Zahp011689	2,2-dimethylchromene-6-carboxylic acid*	Others	34818-56-9	C12H12O3	204.079	[M+H]+	205.09	149.02	2.11823e+07	2.07964e+07	2.02963e+07	-	2.19662e+07	2.27374e+07	2.1935e+07	2.11149e+07	1.99071e+07	2.06475e+07	1.81963e+07	1.96401e+07	1.90353e+07	1.87078e+07	1.90603e+07	1.88945e+07	2.14969e+07	2.29472e+07	2.23767e+07	2.02664e+07	2.0146e+07	2.04939e+07	1.9895e+07	2.04803e+07	2.07623e+07	1.97303e+07	2.0589e+07	1.9253e+07
Lmsn006839	2,3,19,23,24-Pentahydroxyolean-12-en-28-oic acid-28-O-glucoside	Terpenoids	-	C36H58O12	682.393	[M-H]-	681.39	519.33	306872	411419	415817	-							735231	846579	554838	904686	756512	591406							1.36581e+06	632306	764578	592781	627488	715618
Lskp211436	2,3,19-Trihydroxyolean-12-en-28-oic acid-28-O-glucoside	Terpenoids	-	C36H58O10	650.403	[M+H]+	651.41	453.34	464637	491371	490274	-							1.00559e+06	744523	456906	1.39235e+06	1.11758e+06	761500	57716.8	58922.6	65304.8				1.67789e+06	640908	1.09187e+06	844051	534441	840333
Lskp211468	2,3,23-Trihydroxyolean-12,18(19)-dien-28-oic acid-glucoside	Terpenoids	-	C36H56O10	648.387	[M+H]+	649.39	451.32	974805	1.06108e+06	880544	-							1.80452e+06	1.68371e+06	1.18151e+06	2.87489e+06	2.12583e+06	1.84023e+06	26155	31753.2	31076.6				3.59947e+06	1.41798e+06	2.19377e+06	1.73102e+06	1.31684e+06	1.60167e+06
Ymjm000144	2,3,4,5-Trihydroxybutyl 6-O-(E)-caffeoyl-β-D-glucopyranoside	Phenolic acids	-	C21H30O13	490.169	[M-H]-	489.16	267.08	197771	221457	182505	-	227779	183392	453608	287143	299354	206344	257257	74719.9	298062	74631.5	164410	138637	530670	196748	161862	219083	287170	361701	221347	165545	156954	125724	181595	171930
Ymjm000143	2,3,4-Trihydroxybutyl 6-O-(E)-caffeoyl-β-D-glucopyranoside	Phenolic acids	-	C19H26O12	446.142	[M+H]+	447.15	163.04	33143.5	23389.8	26254.1	-							77345.4	79390.2	72256.6	71247.9	61587.6	42877.5							75721.6	71131.2	67644.6	54960.2	48865.5	60039.4
pmn001400	2,3,5,4'-Tetrahydroxystilbene-2-O-xyloside	Others	-	C19H20O8	376.116	[M-H]-	375.11	243.1	72050.8	78055.3	44431.7	-	127139	116345	169117				104353	67174.7	111549	55171.3	41988.7	135706	141531	110347	89948.3				28790.8	63643.7	68372.8	63573.1	40786.9	23998.7
Zahn004036	2,3-Dihydro-1,4-naphthoquinone	Quinones	21545-31-3	C10H8O2	160.052	[M-H]-	159.04	115.05	32550.3	69899.6	51738.6	-	69774	62565.6	43312.8	49335	47005.8	49328.2	16850.4	8437.63	10836.3	20595.5	9581.1	13268.9	344020	105877	166002	49328.2	75799.8	60258.4	21661.2	7240.84	15648.6
Lmbn001034	2,3-Dihydroxy-3-methylpentanoic acid	Organic acids	562-43-6	C6H12O4	148.074	[M-H]-	147.07	85.03	299419	315759	268429	C06007	449120	118998	393453	252726	258718	173084	547148	517793	597598	252801	557748	488151	124771	208137	185741	227061	166448	203724	105537	539540	583560	432354	406629	376532
Wdzn005354	2,3-dihydroxy-2,3-bis[(2e)-3-(4-hydroxy-3-methoxyphenyl)prop-2-enoyl]butanedioic acid*	Phenolic acids	-	C24H22O12	502.111	[M-H]-	501.1	307.05	44414.6	54819.5	43484.9	-	17807.7	17547.4	15773.9				36822.2	96786.8	71661.3	62539.8	70210.5	43700.4	117311	206332	206233				60288.2	26530.6	26217.9	58531.5	69902.1	87373.7
Hasp010605	2,3-dihydroxypropyl (9Z,12Z,15Z)-octadeca-9,12,15-trienoate	Others	129828-41-7	C21H36O4	352.261	[M+H]+	353.27	261.22	385130	419400	397557	-	324437	403794	277819	445054	423793	580535	732265	869533	706922	686335	925325	2.16884e+06	89259.6	58228.3	71017.1	163692	175078	183596	740803	893055	307969	460138	1.00533e+06	375781
Lmbn013410	2,4-Di-Tert-Butylphenol*	Phenolic acids	96-76-4	C14H22O	206.167	[M-H]-	205.16	189.13	116202	117598	96337.9	-	95155.3	102153	86351.9	113340	123707	116710	109895	112676	97131	85202	109251	84851.2	122162	132271	97604.5	93560.9	95394.3	117669	115799	130882	126477	121065	147745	105337
Lasp003640	2,4-Dihydroxy-6-methoxyacetophenone	Others	3602-54-8	C9H10O4	182.058	[M+H]+	183.06	77.04	473249	292025	474432	-										453273	530116	517788	719709	776877	460076				748394	563526	673776	475616	497819	347540
NK10246260	2,4-Dihydroxyquinoline	Alkaloids	86-95-3	C9H7NO2	161.048	[M+H]+	162.06	116.05	1.49667e+06	1.61078e+06	1.52427e+06	C16716	4.0477e+06	4.06523e+06	4.16116e+06	2.56467e+06	1.7792e+06	1.93876e+06	939626	1.54445e+06	1.61838e+06	1.00867e+06	958303	1.04573e+06	1.86532e+06	6.61393e+06	2.19353e+06	1.86793e+06	3.0127e+06	2.07046e+06	406782	503632	588936	712828	836904	1.25519e+06
MA10002917	2,4-Dinitrophenol	Phenolic acids	51-28-5	C6H4N2O5	184.012	[M-H]-	183	109.02	161397	219676	144923	C02496	69738.7	93256.3	95953.6	114337	128683	107475	166578	170858	155165	168584	125110	157944	166777	129580	164086	153790	141277	139488	313835	271697	253479	412809	461923	368627
Lmbn001981	2,5-Dihydroxybenzaldehyde	Others	1194-98-5	C7H6O3	138.032	[M-H]-	137.02	93.03	174569	159009	177687	C05585	223418	286913	152868	74443	10644	57630.4	180089	138109	180086	145274	126063	151048	776628	339825	398618	66064.6	52915.6	98331.2	169267	123810	156136	140563	141111	189998
Wmhp000055	2,5-Dimethoxybenzoquinone*	Quinones	3117-03-1	C8H8O4	168.042	[M+H]+	169.05	65.04	949926	808688	797544	-	337964	334782	305589	624143	583143	622068	1.81791e+06	999943	1.29163e+06	1.73815e+06	1.42387e+06	1.07714e+06	305507	238976	214177	423479	322180	375104	869963	1.35833e+06	1.37782e+06	1.6222e+06	1.76034e+06	1.77727e+06
Wdzn000513	2,5-bis(hydroxymethyl)-2-methoxyoxolane-3,4-diol*	Others	-	C7H14O6	194.079	[M-H]-	193.07	59.01	200104	173888	155181	-	191801	213635	221407	263835	303116	241096	251976	415021	216438	590446	669950	781784	211554	136242	157263	172631	253012	182462	246216	266330	235516	303060	403902	407280
MWS20169	2,5-dihydroxy-1-methoxy-anthraquinone	Quinones	-	C15H10O5	270.053	[M-H]-	269.05	254.02	21269	33208.5	28573.1	-	14510.8	18131.3	16680.9	9664.33	10406.1	7257.19	76313	57989.2	60541.5	61571.4	49793.9	62399.4				7778.1	10428.3	8028.58	66422.9	79278.5	99992.1	63989	55515.6	53509.9
Zbfn006124	2,6-Di-Feruloyl glucoside	Phenolic acids	-	C26H28O12	532.158	[M-H]-	531.15	193.05	1.93437e+06	2.41564e+06	2.32763e+06	-	115464	197930	61036.1				2.95736e+06	3.4348e+06	3.21969e+06	5.26531e+06	5.01185e+06	3.08112e+06	6.42429e+06	3.61299e+06	5.55089e+06	7431.9	48122.7	24407.1	1.624e+06	1.39747e+06	1.31123e+06	2.68171e+06	3.10651e+06	3.16178e+06
Lmln010063	2,6-Di-tert-butylphenol*	Phenolic acids	128-39-2	C14H22O	206.167	[M-H]-	205.16	189.13	107583	125294	85904.3	-	112122	98674.3	88743.5	119932	125590	137170	115815	106942	92959.9	77651.4	98060.8	92613.1	103435	130512	119585	103119	102818	110918	118189	132769	111879	113265	146738	115152
Zmsp001834	2,6-Dimethoxy-1,4-benzoquinone*	Quinones	530-55-2	C8H8O4	168.042	[M+H]+	169.05	65	675998	804972	647136	C10331	353748	350960	285538	607217	580360	511582	1.57744e+06	827255	1.08271e+06	1.36972e+06	1.21774e+06	901637	312003	247935	222310	342771	293401	391816	798474	1.37411e+06	1.38432e+06	1.48942e+06	1.53009e+06	1.55163e+06
pmf0348	2,6-Dimethyl-7-octene-2,3,6-triol	Others	73815-21-1	C10H20O3	188.141	[M-H]-	187.13	97.06	82840.3	81754.8	33140.8	-	58478.8	68211.1	70160.8	109136	90621.8	96484.3	77966.8	85763.8	102366	56541.4	78943.3	72095.2	64314.8	64325.8	58478.8	94537.2	60418.4	71039.7	51649.4	51575.8	65288.1	53605.3	76006.8	44837.7
Zbqp001937	2,6-diamino-7-methyl-5-oxooctanoic acid	Amino acids and derivatives	-	C9H18N2O3	202.132	[M+H]+	203.14	130.05	388263	361827	281443	-	612172	745884	685094	991176	1.15436e+06	970632	51558.6	78063.3	63673.6	22467.2	24668.7	59583.7	239537	103748	80115.2	608193	433451	487836	58626.8	76016.5	68033.4	79097.8	43466.8	57525.4
Zmmp002167	2-((L-tyrosyl)oxy)-5-amino-5-oxopentanoic acid	Amino acids and derivatives	-	C14H18N2O6	310.116	[M+H]+	311.12	136.07	106216	122219	100936	-	93409.8	186812	100646	229461	263934	292536				12892.6	20923.1	3278.76				382421	233399	287390
WaYn010475	2-(2,3-dihydroxypropoxy)-3-(((2-(dimethylamino)ethoxy)(hydroxy)phosphoryl)oxy)propan-2-yl (E)-hexadec-9-enoate	Lipids	-	C26H52NO9P	553.338	[M-H]-	552.33	253.22	75833.3	78882.4	65540.8	-	231883	162924	168185	135469	94097.6	103635	68034.5	86643.4	76411.7	47719	75773	44723.4	50001.3	31732.4	37282.8	33940.8	42729.9	35570.4	29881.9	30601.4	27114.8	34955.7	43209.4	45757.1
WaYn011395	2-(2,3-dihydroxypropoxy)-3-(((2-(dimethylamino)ethoxy)(hydroxy)phosphoryl)oxy)propan-2-yl (Z)-14-Octadecenoic Acid	Lipids	-	C28H56NO9P	581.369	[M-H]-	580.36	281.25	424326	457059	422750	-	2.19837e+06	1.64882e+06	1.61599e+06	1.15757e+06	666284	584129	162972	123812	155802	107034	109921	133199	312798	182754	206470	183465	189957	163310	57234.4	161527	152555	84919.3	95569.2	91209.5
Waln011009	2-(2,3-dihydroxypropoxy)-3-(((2-(dimethylamino)ethoxy)(hydroxy)phosphoryl)oxy)propyl (11Z,14Z)-octadeca-11,14-dienoate	Lipids	-	C28H54NO9P	579.354	[M-H]-	578.34	279.23	1.65385e+06	1.82016e+06	1.67627e+06	-	4.66797e+06	4.32908e+06	4.51696e+06	3.21953e+06	2.09465e+06	1.80017e+06	1.71075e+06	1.36364e+06	1.20179e+06	1.15339e+06	1.16551e+06	1.12839e+06	1.18608e+06	1.13836e+06	936998	769663	888124	765157	742544	853872	869160	924899	1.20703e+06	1.1314e+06
Waln010192	2-(2,3-dihydroxypropoxy)-3-(((2-(dimethylamino)ethoxy)(hydroxy)phosphoryl)oxy)propyl (8E,11Z,14Z)-octadeca-8,11,14-trienoate	Lipids	-	C28H52NO9P	577.338	[M-H]-	576.33	277.22	3.93318e+06	3.71242e+06	3.63551e+06	-	8.7682e+06	9.99674e+06	9.01349e+06	7.04881e+06	6.97861e+06	3.90763e+06	7.45963e+06	5.77558e+06	6.27917e+06	3.06306e+06	5.41565e+06	4.65765e+06	3.58553e+06	2.98243e+06	2.899e+06	2.45987e+06	2.6689e+06	2.2786e+06	3.94926e+06	3.88953e+06	3.80211e+06	3.33589e+06	3.74925e+06	4.11654e+06
Waln011222	2-(2,3-dihydroxypropoxy)-3-(((2-(dimethylamino)ethoxy)(hydroxy)phosphoryl)oxy)propyl palmitate*	Lipids	-	C26H54NO9P	555.354	[M-H]-	554.34	255.23	246441	290170	278809	-	1.10359e+06	1.13469e+06	1.05251e+06	462888	219988	279324	180468	76040.1	124082	96598.8	50419.5	102904	207791	193755	198871	156632	169596	154796	51472.3	49349.8	41245	48683.2	77341.2	45303.2
Jmwn002057	2-(3-β-D-glucopyranosyloxy-4-hydroxyphenyl)ethanol-1-O-β-D-glucopyranoside	Phenolic acids	-	C20H30O13	478.169	[M-H]-	477.16	315.11	63974	90152.5	59976	-							115830	211294	138030	164140	205281	185986	31741.9	30278.1	26704.2				573034	388008	371766	124098	114321	165963
Zbfn005915	2-(4-Hydroxycinnamoyl)glucoside	Phenolic acids	-	C26H28O12	532.158	[M-H]-	531.15	205.05	40735.9	37715.5	19697.2	-							32562.9	43413.5	34956.5	132440	83699.8	104811	23280.6	26853.1	19700.8				100423	118017	59126.3	73082.5	52556.1	78831.3
pme3967	2-(Dimethylamino)guanosine*	Nucleotides and derivatives	2140-67-2	C12H17N5O5	311.123	[M+H]+	312.13	180.09	199133	244256	209897	-	413948	381576	299215	110841	141260	140261	501245	353132	257007	246804	363284	375693	160876	111846	158943	117548	133415	108890	72587.4	112639	68673	131449	104965	87311.9
pmp001267	2-(Dodecylamino)-3-phenyl-1-propanol	Others	-	C21H37NO	319.288	[M+H]+	320.29	302.29	17904.5	16131.4	18601.6	-	13561.4	14626.7	7848.93	13558	18025.8	19903.6	28567.1	70379.4	37964	51964.8	40808.1	22964.3							23389.2	16233.1	51719.6
Lmbn001609	2-Acetyl-2-Hydroxybutanoic Acid	Organic acids	-	C6H10O4	146.058	[M-H]-	145.05	83.05	24072	22096	18072	C06006	60249	56196.7	49179.8	43162.2	40114.7	46172.5	13054.4	8040.6	15064	10051.4	14066	13022.7	43175.9	66262	61365.6	51138	55194.4	65168.9				20081.9	30124	21093
NK10253223	2-Amino-3-methoxybenzoic acid	Phenolic acids	3177-80-8	C8H9NO3	167.058	[M+H]+	168.06	94.06	381436	389344	382119	C05831	366868	469557	521080	479401	594973	724169	783739	819621	945142	766717	748425	784939	391918	396533	373523	316459	425691	444435	765995	1.15151e+06	1.17147e+06	1.26528e+06	975657	1.06329e+06
Lmcp000611	2-Amino-4,5-dihydro-1H-imidazole-4-acetic acid	Alkaloids	69098-41-5	C5H9N3O2	143.07	[M+H]+	144.08	84.06	9.0577e+06	9.41387e+06	8.04207e+06	-	9.64935e+06	8.24619e+06	8.8554e+06	8.08008e+06	1.00382e+07	8.95701e+06	1.19952e+07	1.19729e+07	1.01253e+07	1.00611e+07	1.1614e+07	9.36596e+06	9.07143e+06	8.66345e+06	8.56203e+06	8.66967e+06	9.8885e+06	8.63433e+06	7.94418e+06	9.32293e+06	1.07185e+07	1.18845e+07	1.12942e+07	9.67493e+06
Zmmp000606	2-Amino-4-hydroxy-3-methylpentanoic acid	Amino acids and derivatives	-	C6H13NO3	147.089	[M+H]+	148.1	84.08	740929	518400	546188	-	352683	312725	576885	363838	592924	692729	1.13405e+06	1.92748e+06	1.14511e+06	1.0039e+06	3.92187e+06	1.71791e+06	1.22218e+06	869980	726713	473624	249311	432360	1.39305e+06	3.69492e+06	4.48153e+06	4.0132e+06	4.19307e+06	3.79976e+06
Wccp002870	2-Amino-5-[(1-Carboxy-2-Phenylethyl)Amino]-5-Oxopentanoic acid	Alkaloids	-	C14H18N2O5	294.122	[M+H]+	295.13	120.08	818395	882523	1.11896e+06	-	1.17162e+06	1.9288e+06	1.42213e+06	1.67209e+06	2.17878e+06	2.13093e+06	90779.6	78900.6	164258	91300.5	81522.3	71740.8	407157	386854	427913	2.05077e+06	2.10713e+06	2.95402e+06	116166	89525.6	95650	193962	91672.3	48634.7
Walp004752	2-Aminododecane-1,4-diol	Lipids	-	C12H27NO2	217.204	[M+H]+	218.21	88.08	895849	776385	675165	-	637052	703496	970172	438738	935795	1.24535e+06	887820	583128	652902	636972	622528	558314	253271	246001	239714	241840	314707	297227	311521	253514	299752	329718	274769	332191
Zmmp002333	2-Aminoheptanoic acid	Nucleotides and derivatives	44902-02-5	C7H15NO2	145.11	[M+H]+	146.12	83.09	230245	240545	250361	-	659984	522959	482797	497154	420763	396253	65698.9	86910.7	94030.4	32508.7	33441.9	35343	199431	206281	189247	643935	593921	467812	46664.5	17026.6	19505.7	69251.3	49204.9	18231.3
WaYp006462	2-Aminohexadecane-1,5,15-triol	Lipids	-	C16H35NO3	289.262	[M+H]+	290.27	228.23	477551	541172	496043	-	563912	658062	672269	907969	1.21227e+06	1.47478e+06	805916	512014	591514	450200	455693	426957	122526	135579	107235				162034	73003.6
pme3017	2-Aminoisobutyric acid	Organic acids	62-57-7	C4H9NO2	103.063	[M+H]+	104.07	58.07	2.17023e+07	1.81624e+07	2.14845e+07	C03665	2.71733e+07	2.97062e+07	2.97888e+07	2.24213e+07	2.34849e+07	2.34754e+07	1.21667e+07	1.14232e+07	1.16119e+07	1.14894e+07	1.06864e+07	1.24265e+07	1.80965e+07	2.6844e+07	1.97542e+07	2.45564e+07	2.94835e+07	2.99093e+07	7.53404e+06	1.05228e+07	9.43265e+06	1.04092e+07	1.09179e+07	8.59371e+06
MWS2076	2-Aminophenol	Alkaloids	95-55-6	C6H7NO	109.053	[M+H]+	110.06	65.04	36627.5	52885	70244.6	C01987	37199.2	34708.7	36443.7	44183.1	91975.2	74885.5	36770.7	35273.7	44658.9	50171.2	34872	30183.7	54072.7	16858.5	23691.8	21408.2	7533.8	17336.9				30809.4	40942.7	45359.2
pmb0374	2-Aminopurine	Nucleotides and derivatives	452-06-2	C5H5N5	135.054	[M+H]+	136.06	119.04	2.39048e+06	4.70833e+06	2.50354e+06	-	5.61685e+06	4.4133e+06		620749	8.5974e+06	5.58904e+06				3.39657e+06	4.02131e+06	4.82275e+06	367693	322959	852751	277439	322113	1.35555e+06	139689	517767	799688	3.66786e+06	3.87456e+06
Walp004906	2-Aminotetradecane-1,11,13-triol	Lipids	-	C14H31NO3	261.23	[M+H]+	262.24	88.08	164854	248181	260122	-	124090	283489	254261	413676	226201	235827	441661	226280	337257	173992	245743	197084	80299.9	74604.9	64459.7	109783	87631.4	76953.7	69854.7	72792.7	52106.5	71600.7	81158.6	91166.3
WaYp005128	2-Aminotetradecane-1,5,13-triol	Lipids	-	C14H31NO3	261.23	[M+H]+	262.24	200.2	510515	545005	531532	-	333334	512302	548651	1.22276e+06	541356	539323	900346	434301	721986	470861	565683	486610	197084	200932	170890	183757	175245	203604	189417	196524	176411	189728	175216	216646
pmf0175	2-Decanol*	Others	1120-06-5	C10H22O	158.167	[M-H]-	157.16	157.16	2.09267e+06	1.90533e+06	1.8795e+06	-	1.8776e+06	1.81386e+06	2.08041e+06	1.42767e+06	1.81353e+06	1.62572e+06	2.35506e+06	1.75796e+06	1.71654e+06	2.08685e+06	1.9053e+06	1.61271e+06	1.96039e+06	3.03637e+06	2.30703e+06	3.39731e+06	3.69082e+06	3.42427e+06	2.10222e+06	1.82373e+06	2.17622e+06	2.32878e+06	2.45964e+06	1.90838e+06
pmb2507	2-Deoxyribose-1-phosphate*	Nucleotides and derivatives	17210-42-3	C5H11O7P	214.024	[M-H]-	213.02	96.97	322957	355630	272320	C00672	307367	325153	564198	210736	272285	354866	261067	306713	244194	356095	428667	347198	233047	280501	288573	448127	730415	428330	299383	244765	245638	222941	238431	234505
mws0863	2-Deoxyribose-5'-phosphate*	Nucleotides and derivatives	102916-66-5	C5H11O7P	214.024	[M-H]-	213.02	96.97	72899	136335	106421	C00673	126955	237546	225116	85862.5	65284.2	132043	118046	158967	103910	82424.7	85743.9	176128	90278.1	83399	93613.1	143618	194160	181102	97462.5	109933	89464.4	109558	112080	104555
Lmmp001673	2-Ethyl-3-methylmaleimide-N-glucoside	Alkaloids	-	C13H19NO7	301.116	[M+H]+	302.12	140.07	102867	99184.1	107403	-	45475.8	41496.6	30772.2	55942.4	73399.8	64900.9	226938	234354	188221	288934	251985	267394	42514.2	53024.2	42492.6	31452.6	38096.7	39448.1	218183	170076	197459	236007	134246	175011
Zbfn006009	2-Feruloyl-6-(4-hydroxycinnamoyl)glucoside	Phenolic acids	-	C25H26O11	502.147	[M-H]-	501.14	163.04	66310.6	99900.8	62237.8	-							66405.7	109636	96764.2	158604	104457	161803	102754	306497	210614	8093.34	6995.45	11670.3	97619.6	62775.5	21851.3	197418	180854	247428
pmp000087	2-Feruloyl-sn-glycerol	Phenolic acids	-	C13H16O6	268.095	[M+H]+	269.1	177.05	78030.9	77162.3	105800	-	115040	68763.2	461451	257834	226135	202329							304112	115055	142828	149418	201004	161318
Wagp006039	2-Hexylphosphoric Acid	Others	-	C6H15O4P	182.071	[M+H]+	183.08	98.98	363544	383785	410492	-	614150	649623	640644	599717	641971	713631	629859	549608	630108	612091	615310	638786	605635	643901	484391	679475	621011	645240	636028	690284	636984	668594	668713	692237
Lmdn006025	2-Hydroxy-2,3-dihydrogenistein*	Flavonoids	-	C15H12O6	288.063	[M-H]-	287.06	125.02	35705.2	41263.1	26544.6	C12631							58626	25287.4	60097.5	71538.3	43524.4	93963.7	36428.7	15257.7	15880.8				40367.2	48752	17947.7	141672	225973	175762
Cmln001085	2-Hydroxy-2-Methylbutyl glucosinolate	Others	36286-64-3	C12H23NO10S2	405.076	[M-H]-	404.07	96.96	937924	1.23098e+06	741139	C08406	177181	371037	292627	152571	135023	187723	1.20632e+06	3.56578e+06	2.61319e+06	1.8059e+06	2.34363e+06	2.6542e+06	81654.6	66643.2	71087.9	91568.2	98895.7	68391.3	2.71276e+06	1.17006e+06	2.15004e+06	787825	290126	344313
Lmbn001288	2-Hydroxy-2-methyl-3-oxobutanoic acid*	Organic acids	71698-08-3	C5H8O4	132.042	[M-H]-	131.03	87.04	122456	142722	120685	C06010	177994	250912	186735	331863	237331	356163	40815.5	22960.2	41944.2	19566.2	20413	32319.5	208565	202902	139867	215900	267597	272910	13609.4	22120.1	25147.6	84643	60034	78211
Zmln000313	2-Hydroxy-2-methylpropyl glucosinolate*	Others	28463-28-7	C11H21NO10S2	391.061	[M-H]-	390.07	96.96	435440	401958	296219	C08408	199545	296752	320438	864775	705881	865170	65586	6619.05	81455.1	114444	43045.8	148590				1.06086e+06	1.29529e+06	1.80357e+06				322614	255583	151327
Lmmn004951	2-Hydroxy-4-methyl-3-undecanoyloxypentanoic acid methyl ester*	Lipids	-	C18H34O5	330.241	[M-H]-	329.23	171.1	40589.7	39247	29573.7	-	40988.4	48179.7	44421.6	82301.4	139301	130665	36213.2	36222	38458.6	28325.5	33590.5	34937.7	20480.7	27918.5	24497.5	41758.8	41669.7	26101.5	16999.4	17009.2	25934.1	19829.8	24496.4	16191.7
Lmmn001643	2-Hydroxycinnamic acid*	Phenolic acids	583-17-5	C9H8O3	164.047	[M-H]-	163.04	119.05	812291	509655	472045	C01772	2.72123e+06	2.16875e+06	2.10158e+06	603302	387966	237229	467295	338473	659840	357747	377039	566751	1.02596e+06	2.43227e+06	966958	753817	502148	533750	257669	419293	223986	585236	526306	578011
Zmyn000247	2-Hydroxyglutaric Acid	Organic acids	13095-48-2	C5H8O5	148.037	[M-H]-	147.03	57.0346	403386	421493	355674	C03196	129213	115443	182410	167826	154464	145477	772241	524084	950896	611384	432178	374695	163341	134088	120220	104011	142216	135712	523331	702927	787866	794314	723044	750956
Lmmn003323	2-Hydroxyhexadecanoic acid	Organic acids	764-67-0	C16H32O3	272.235	[M-H]-	271.23	225.22	343448	376528	382578	-	324198	400353	400226	826079	634112	611766	225479	231331	210393	196712	250422	191731	634894	598383	581490	578928	534354	576896	227830	196035	295541	264696	235811	157689
mws0341	2-Hydroxyisocaproic acid	Organic acids	20312-37-2	C6H12O3	132.079	[M-H]-	131.07	85.07	71281.2	96849.1	54635	C03264	110770	143652	130539	110565	107162	90835.4	72419.5	70020.6	83924	42633.3	53485.1	42614.6	112018	148652	109859	193887	245008	264221	50276.2	72585.1	50721.5	67368.3	65920.6	62844.3
pmb3101	2-Isopropylmalic Acid	Organic acids	49601-06-1	C7H12O5	176.069	[M-H]-	175.06	115.04	2.58233e+06	2.14131e+06	2.36445e+06	C02504	307622	628327	1.13557e+06	5.8784e+06	8.49592e+06	5.33384e+06	801326	573359	1.09766e+06	703784	580054	464763	231580	439615	267224	1.38209e+06	1.11399e+06	937181	296714	223595	345752	1.08604e+06	1.05375e+06	774503
Lmhp012042	2-Linoleoylglycerol*	Lipids	3443-82-1	C21H38O4	354.277	[M+H]+	355.28	263.24	236064	259042	167436	-	588438	169433	154544	279749	661748	315701	533474	405415	339153	295133	279659	509490	144360	52308	112571	102597	112017	134695	164417	314055	310827	364057	345412	311874
Wagp002530	2-Methoxy-1-benzofuran-5-carbaldehyde	Others	-	C10H8O3	176.047	[M+H]+	177.06	117.03	433538	319818	290445	-	38165.4	32337.8	79378.3	126383	159694	133243	384322	625934	522323	633000	603424	538894	415389	44026.7	260557	76214.8	141824	147963	685510	600505	449891	383389	446957	581991
MWS2069	2-Methoxy-4-methylphenol	Phenolic acids	93-51-6	C8H10O2	138.068	[M+H]+	139.08	77.04	201223	209381	204440	-	310811	317290	267071	299232	315252	304084	340482	307849	308879	334688	320726	343664	313225	314342	257070	316551	331657	331932	321051	329652	318837	327400	328386	341593
Wcgp003250	2-Methyl-3-hydroxyindan-1-one	Others	-	C10H10O2	162.068	[M+H]+	163.08	103.05	794972	743050	1.00501e+06	-	389456	285604	160737	173095	238258	150841	2.04162e+06	1.04534e+06	904776	1.26725e+06	1.17383e+06	1.15921e+06	441382	526689	505742	188735	210189	185461	702247	958168	413013	2.62188e+06	1.81618e+06	2.74286e+06
Latp003004	2-Methyl-5-acetonyl-7-hydroxychromone glucoside	Others	-	C19H22O9	394.126	[M+H]+	395.13	233.08	106651	47435.3	71551.7	-	106194	115317	109621	140415	61492.3	81505.2
Zmln000983	2-Methylbutyl glucosinolate	Others	-	C12H23NO9S2	389.081	[M-H]-	388.09	96.96	2.61148e+06	3.37419e+06	1.32485e+06	C17257	8.30251e+06	73572	5.99845e+06	3.29178e+06	125702	2.28692e+06	3.94837e+06	59369.8	3.25247e+06	2.30663e+06	1.64809e+06	3.01547e+06							8680.5	54277.2	89622.5	2.63113e+06	2.68868e+06	2.44581e+06
mws0924	2-Methylglutaric acid*	Organic acids	617-62-9	C6H10O4	146.058	[M-H]-	145.05	101.06	328791	419261	249488	-	735236	827258	654956	781161	656946	753637	101350	103366	155472	108396	127676	140106	971441	1.01337e+06	1.00927e+06	792495	627685	1.25564e+06	89306.7	83778.8	96332	195684	251561	167570
mws0473	2-Methylsuccinic acid*	Organic acids	498-21-5	C5H8O4	132.042	[M-H]-	131.03	87.05	1.58845e+06	1.84508e+06	1.47824e+06	-	2.02008e+06	3.02237e+06	2.52929e+06	3.46849e+06	2.96776e+06	3.97378e+06	522087	311718	520822	338353	232121	469667	2.90193e+06	2.4525e+06	1.85452e+06	2.48737e+06	2.87562e+06	3.41674e+06	231211	276853	273172	1.24684e+06	1.03746e+06	821172
Hmln000873	2-O-Galloyl-D-glucose	Phenolic acids	-	C13H16O10	332.074	[M-H]-	331.07	169.01	518271	581368	468276	-							825819	1.40489e+06	944377	1.13863e+06	1.24718e+06	828317	43735.4	50250.9	62494.4	29995.2	49981.5	30880.8	1.84088e+06	1.04581e+06	1.43e+06	619437	718157	840882
Wacn003131	2-O-P-Coumaroylhydroxycitric Acid	Phenolic acids	-	C15H14O10	354.059	[M-H]-	353.05	127	175101	178547	259079	-	139268	241905	124195	74177.9	74897.2	66549.6	355076	281677	327713	530624	374708	429063	204575	263235	304591	75322.6	40870.2	51287.9	185684	175201	186285	402295	247129	217255
Wasn000528	2-O-α-D-Glucopyranosyl-L-ascorbic acid	Others	129499-78-1	C12H18O11	338.085	[M-H]-	337.08	277.06	289063	186531	182973	C18339	68230.2	53877.5	89482.8	120807	100847	88019.7	482836	1.11866e+06	1.03475e+06	786248	967203	1.1162e+06	66734.5	50765	64493.9	52361.7	58426.6	62939.5	589577	603503	714181	585860	592720	930971
Wagn012030	2-Palmitoyl-Sn-Glycerol 3-O-Diglucoside	Lipids	-	C31H58O14	654.383	[M-H]-	653.38	397.14	199612	366837	351531	-	67215.3	145238	115610	44481.4	28129.9	57243.8	597050	323946	639029	172549	153243	1.11136e+06	30852.6	42216.5	49237.3	62881.3	67611.7	37031.6	161359	187608	193875	187298	252137	179666
Lmxp006440	2-Palmitoylglycerol*	Lipids	23470-00-0	C19H38O4	330.277	[M+H]+	331.28	313.27	114236	103403	91282.7	-	113699	94055.2	112025	95666.4	102968	102139	91327.8	92190.2	85513.5	74621.7	102211	86298.3	89833.1	129883	119236	118188	94552.9	97130.9	91876.7	93419.3	88511.7	87219.9	96170.2	105376
Lmgp000659	2-Phenylacetamide*	Alkaloids	103-81-1	C8H9NO	135.068	[M+H]+	136.08	91.05	848989	855000	776221	C02505	618079	989642	1.06656e+06	1.43898e+06	1.48619e+06	1.21955e+06	346927	346379	325749	364308	342706	311195	580104	459825	378840	1.98178e+06	1.06541e+06	1.22445e+06	308408	292876	272523	238375	201958	273421
Zmbn001522	2-Phenylethyl glucosinolate	Others	499-30-9	C15H21NO9S2	423.066	[M-H]-	422.06	96.96	7.86048e+06	9.48785e+06	9.27649e+06	C08417	1.75418e+07	1.75444e+07	1.75531e+07	3.05694e+07	1.81652e+07	2.27591e+07	148875	63656.2	163812	170481	156313	208663	3.5614e+06	2.89043e+07	1.15135e+07	3.14235e+07	3.66773e+07	2.7155e+07
pme1216	2-Picolinic acid	Organic acids	98-98-6	C6H5NO2	123.032	[M-H]-	122.02	78.03	158234	145067	131892	C10164	126523	164040	132994	167884	173612	212669	116232	197046	115981	158236	150865	128585	98955	100587	77941.5	326842	154162	200356	217387	152492	250584	173107	145079	123637
MWSmce460	2-Piperidone	Alkaloids	675-20-7	C5H9NO	99.0684	[M+H]+	100.08	56.05	60168.3	67740.2	51658.5	-	53323.3	55887.2	54170.3				102448	199805	179628	138502	186617	133776							123676	100747	99153.3	99062.9	37260.7	35847.9
Lcln000179	2-Propenyl glucosinolate	Others	-	C10H17NO9S2	359.034	[M-H]-	358.03	95.96	221038	268195	286855	-				699369	401730	703386				315560	336869	880017				638890	889666	896893				590490	495685	468872
mws0757	2-Propenyl glucosinolate (Sinigrin)	Others	3952-98-5	C10H17NO9S2	359.034	[M-H]-	358.03	96.98	3.14772e+06	3.93164e+06	3.4693e+06	C08427	103085	198132	133659	8.87067e+06	7.23433e+06	7.42507e+06				1.88839e+06	1.8591e+06	4.55356e+06	53705.4	441059	79066	1.06449e+07	1.15053e+07	1.27239e+07				4.30913e+06	3.7316e+06	2.80452e+06
Zmgn001448	2-Propylmalic Acid*	Organic acids	-	C7H12O5	176.069	[M-H]-	175.06	115.04	2.98555e+06	2.40453e+06	2.34402e+06	C05994	270534	582512	921765	4.96951e+06	8.54301e+06	5.68772e+06	662047	375372	891220	592423	434759	373764	206177	342533	227957	1.30574e+06	1.03069e+06	895719	233450	219231	321755	1.04319e+06	1.00031e+06	735233
Lmbn002072	2-Propylsuccinic acid*	Organic acids	618-57-5	C7H12O4	160.074	[M-H]-	159.07	97.07	103058	50869.3	123529	C16657	73870.5	100525	119900	148960	175798	139275	49659.5	21820.9	55715.7	16966.1	26659	32752.9	432338	201036	184080	110214	90823.4	130925	43606.9	16982.5	36340.9	27865.1	30284.7	31494.5
Zbqp000579	2-amino-3-(1H-pyrazol-1-yl)propanoic acid	Organic acids	2734-48-7	C6H9N3O2	155.07	[M+H]+	156.08	110.07	5.79801e+07	5.61745e+07	6.05948e+07	-	7.45682e+07	7.213e+07	6.56637e+07	7.64698e+07	7.65706e+07	9.05505e+07	2.66181e+06	1.08586e+06	3.36257e+06	1.65319e+06	1.47019e+06	1.44047e+06	4.69407e+07	6.01006e+07	6.98969e+07	7.84026e+07	8.19527e+07	7.77049e+07	970933	923728	704365	4.03125e+06	3.53672e+06	1.16011e+06
Zmmp000635	2-amino-4-methyl-4-pentenoic acid*	Amino acids and derivatives	-	C6H11NO2	129.079	[M+H]+	130.09	84.08	7.22081e+07	7.5053e+07	5.30932e+07	-	8.19125e+07	3.64654e+07	7.64202e+07	8.85734e+07	7.6688e+07	7.60936e+07	4.92702e+07	7.04366e+07	6.70832e+07	6.22059e+07	6.20233e+07	7.45922e+07	4.97657e+07	6.6709e+07	4.77854e+07	4.14075e+07	4.10869e+07	7.74504e+07	4.34416e+07	4.60918e+07	5.10029e+07	4.72826e+07	5.05225e+07	5.02005e+07
Lcln000186	2-benzoyloxy-1-ethyl glucosinolate*	Others	-	C18H25NO11S2	495.087	[M-H]-	494.08	96.97	810941	938901	573101	-	1.5142e+06	1.58605e+06	1.35255e+06	2.58781e+06	3.41867e+06	2.95883e+06	111208	95037.7	208573	101114	74170.2	128292	677091	516569	763906	2.01359e+06	2.33787e+06	2.39812e+06	98255	102093	77140.5	158501	291177	170583
Lcln000187	2-benzoyloxy-3-butenyl glucosinolate	Others	-	C18H23NO11S2	493.071	[M-H]-	492.06	96.96	239284	320528	147559	-	595564	475914	492821	918098	1.04005e+06	817713	22037.3	28072.4	62411.8				243321	124506	249786	540923	723351	832387	46417	40202	34085	67154.3	65220.6	45327.7
Jmgn005927	2-hydroxynaringenin*	Flavonoids	-	C15H12O6	288.063	[M-H]-	287.06	125.03	41058.7	50639.3	23893.6	-							41834.5	37486.7	76904.3	69492.8	41071.1	124740	43532.7	18658.7	14221.3				41750.1	44564.9	24407.2	143867	232666	160453
Zapp012051	2-prenyl-3,4'-dihydroxy-5-methoxystilbene	Others	-	C20H22O3	310.157	[M+H]+	311.16	135.04	3.35073e+06	3.46406e+06	3.21995e+06	-	395495	959528	874440	1.08843e+06	964010	1.12578e+06	3.52697e+06	4.14348e+06	4.17384e+06	2.5767e+06	3.93217e+06	2.42867e+06	3.70048e+06	1.76929e+06	1.19234e+06	4.67734e+06	1.55592e+06	1.3037e+06	9.05104e+06	8.84424e+06	1.07617e+07	9.40917e+06	8.161e+06	2.24166e+06
Lmhp011388	2-α-Linolenoyl-glycerol*	Lipids	55268-58-1	C21H36O4	352.261	[M+H]+	353.27	261.22	5.28637e+06	5.22113e+06	4.03493e+06	-	9.72075e+06	4.94196e+06	4.71674e+06	5.36995e+06	5.25708e+06	5.29951e+06	4.69109e+06	1.75915e+06	2.27492e+06	1.69361e+06	1.33072e+06	1.82265e+06	3.55752e+06	2.65517e+06	3.65195e+06	3.01008e+06	3.1006e+06	3.35378e+06	798885	1.31278e+06	913886	1.36081e+06	1.50668e+06	1.10218e+06
Lmhp008513	2-α-Linolenoyl-glycerol-1,3-di-O-glucoside	Lipids	-	C33H56O14	676.367	[M+H]+	677.37	261.22	173365	79023.1	107995	-	42735.3	56109.9	28331.8	68905.4	79729.2	64565.9	265679	393832	289318	265215	109057	778889	28648	11611.8	17399.6	30144.7	57062.6	25352.3	165954	326945	164991	147343	215805	159312
Lmhp009526	2-α-Linolenoyl-glycerol-1-O-glucoside*	Lipids	-	C27H46O9	514.314	[M+H]+	515.32	261.22	111014	81902.7	93337	-	125417	211477	109560	99544.8	136506	115284	125848	36816.5	130668	43068.4	29475.5	103248	26382.8	26199.4	37879.2	51802.6	60587.1	45153.6	23159	27019.4	27351.6	40325	54511.7	74535.8
Lakn003294	2-β-D-Glucopyranosyloxy-5-hydroxyphenylacetic acidmethylester*	Phenolic acids	-	C15H20O9	344.111	[M-H]-	343.1	181.05	144003	134259	127629	-	25868.8	47826.6	30096				272849	357322	320437	169113	250584	244205				25938.2	32094.6	45036.9	395839	276132	364923	103142	106365	147130
pmp000446	22-O-Demethyl-22-O-glucosyl isocorynoxeine	Alkaloids	-	C27H34N2O9	530.226	[M+H]+	531.23	369.18	3.60542e+06	3.53719e+06	2.22829e+06	-	869441	1.36336e+06	722735	195098	310820	296584	2.99739e+06	4.33085e+06	3.54267e+06	5.3873e+06	4.26215e+06	5.19556e+06	3.77534e+06	6.91169e+06	2.229e+06	306782	633851	455585	2.05011e+06	2.89419e+06	2.23617e+06	3.75528e+06	4.35091e+06	4.27971e+06
Zmyn004732	2R-hydroxy-9Z,12Z,15Z-octadecatrienoic acid	Lipids	-	C18H30O3	294.219	[M-H]-	293.21	185.12	17273.6	18641.4	18510	C16342	26090	23870.2	18217.9	33914.5	39556.1	43749.2	12710.1	16480.2	16189.3	10515.2	9422.97	14282.8	9417.81	20503.5	6171.46	31050.7	27279.4	48388.5				9282.58	4676.66	4511.26
Wayn004109	3'-O-Methylellagic acid 4-O-beta-D-glucoside	Tannins	-	C21H18O13	478.075	[M-H]-	477.07	315.01	136561	106320	103473	-	118622	165729		425984	622864	576182	138854	127768		107504	104684	72314.5		114893	122891	271827	233701	279304	116811	72605	73838.9	150125	146361	117430
Wayn005368	3,3'-Di-O-Methylellagic acid 4'-glucoside	Tannins	51803-68-0	C22H20O13	492.09	[M-H]-	491.08	329.03	44868.2	42916.9	42412.5	-	56288.3	53026.5	44541.9	61182.3	51333.1	84938.3	39159.3	43256.2	49764.6	36596.8	45781.6	36050.7	66062.8	84817.7	48937.3	69324	63613.9	91847.7				33450.5	32626.5	29371.3
MWSmce509	3,3'-Diindolylmethane	Alkaloids	1968-05-4	C17H14N2	246.116	[M-H]-	245.11	116.05	44165.2	38163.5	34563.2	-	53742.8	37370	154837	148960	172902	515380							7178.59	2358.99	3819.36	56628.8	46459.1	5858.18
Cmsp002787	3,4'-Dihydroxy-3',5'-dimethoxypropiophenone	Others	136196-47-9	C11H14O5	226.084	[M+H]+	227.09	181.05	198987	113860	193210	-	47161.5	32212.7	62155.4	47164.9	35654	34510.3	210487	243812	147212	342713	450812	266813	23011.5	24160.4	25312.9	24191.9	47161.5	18940.1	319758	330062	402508	152981	163309	257611
Lmsn003297	3,4,2',4',6'-Pentahydroxychalcone-4'-O-glucoside	Flavonoids	-	C21H22O11	450.116	[M-H]-	449.11	287.06	264871	314495	205202	C16408	247494	175293	227089	262988	239507	320186	147496	503382	478746	312477	302332	356306	208852	185368	202447	316781	320164	270018	1.13342e+06	324747	237326	114343	197112	258747
Wdtp003384	3,4,5,6-tetrahydroxy-6-[4-(2-methylpropanoyloxymethyl)phenoxy]oxane-2-carboxylic acid	Phenolic acids	-	C17H22O10	386.121	[M+H]+	387.13	225.08	72952.3	85318.1	81170.6	-	66773.1	129826	18957.9	35772.1	29679.1	21030	125795	84079.3	35845.1	50917.8	81609.1	68008.2	103863	107572	59363.1				116229	65489.9	77896.4	43628.3	42648	60590.2
Wdtp003420	3,4,5-Trihydroxy-6-[[3-(4-methoxyphenyl)oxiran-2-yl]methoxy]oxane-2-carboxylic acid	Phenolic acids	-	C16H20O9	356.111	[M+H]+	357.12	177.05	8.47113e+06	1.0266e+07	7.94584e+06	-	871148	746635	488985	136601	182072	189045	1.53531e+07	1.26368e+07	1.24582e+07	2.05837e+07	2.26568e+07	1.90065e+07	7.65107e+06	4.43898e+06	5.32077e+06	310248	338623	422412	6.72363e+06	6.97594e+06	4.25041e+06	1.2892e+07	1.72386e+07	1.74576e+07
Lahp003986	3,4-Dihydro-4-(4'-hydroxyphenyl)-5,7-dihydroxycoumarin glucoside	Lignans and Coumarins	-	C21H22O10	434.121	[M+H]+	435.13	273.08	777085	660822	660394	-	55613.5	87841.5	52933.3	16610	31678.2	13290	720589	949653	1.58469e+06	531061	760059	862672	243586	211720	306297	33878.3	15272.3	30457.1	2.01261e+06	963035	1.70279e+06	949717	1.02829e+06	1.17712e+06
pme3827	3,4-Dihydroxy-L-phenylalanine (L-Dopa)	Amino acids and derivatives	59-92-7	C9H11NO4	197.069	[M+H]+	198.08	152.07	522407	601449	630178	C00355	276496	293523	260335	177751	129277	137359	714555	804396	1.04131e+06	481252	335970	275101	687625	487667	572779	377968	306506	451320	1.26213e+06	933588	1.78261e+06	972184	740588	555668
Sakn004407	3,4-Dihydroxyphenethyl alcohol-8-O-[4-O-caffeoyl-β-D-apinosyl(1→3)-β-D-glucosyl(1→6)]-β-D-glucoside	Phenolic acids	-	C34H44O20	772.243	[M-H]-	771.24	609.21	359757	334946	359237	-							871472	310802	980149	647876	720001	1.16484e+06							380511	240584	134044	483538	350588	288195
pmb2620	3,4-Dimethoxycinnamic acid	Phenolic acids	2316-26-9	C11H12O4	208.074	[M-H]-	207.07	133.07	3.58865e+06	3.58849e+06	3.75245e+06	-	714501	964264	533455	24591.3	23356.2	40094.3	4.09972e+06	2.308e+06	3.47746e+06	1.80962e+06	1.46249e+06	2.8163e+06	4.97127e+06	9.39246e+06	6.97709e+06	106609	160222	138978	1.22461e+06	1.32445e+06	739024	1.31155e+06	1.95645e+06	1.53523e+06
Zahp007439	3,4-Methylenedioxycinnamaldehyde	Others	58095-77-5	C10H8O3	176.047	[M+H]+	177.05	149.02	62580	66467.5	54349.7	-	60966.9	49037.6	41720.7	48013.1	55295.2	57575.4	78553	58550.4	76369.7	68551.3	70125	59091.5	56149.6	52734.9	60511.8	56240.4	56135.7	53618.4	80075.1	81642.2	104164	82455	105033	73010.5
Jmwn002172	3,4-dihydroxyphenylethanol-β-D-glucopyranoside	Phenolic acids	-	C14H20O8	316.116	[M-H]-	315.11	135.04	745394	815743	648729	-	122209	173194	133944	278947	379106	349360	2.6946e+06	1.56416e+06	1.99713e+06	1.34572e+06	1.34326e+06	1.1928e+06				131597	161161	149066	1.23313e+06	1.26757e+06	1.02902e+06	824699	989834	933680
Jmzn006005	3,4-methylenedioxy cinnamyl alcohol	Others	58095-76-4	C10H10O3	178.063	[M-H]-	177.06	117.04	1.08266e+06	1.25328e+06	997522	-	561299	645779	651118	50049.1	59775	89902.4	1.04567e+06	708664	1.19471e+06	585096	349514	1.0092e+06	764354	4.13944e+06	1.2595e+06	121446	151805	143263	431988	334478	122457	784526	660678	663090
mws0914	3,5,7-Trihydroxyflavanone (Pinobanksin)	Flavonoids	548-82-3	C15H12O5	272.068	[M-H]-	271.061	151.003	95484.8	110625	89564.1	C09826	5808.58	6274.32	6269.76				257961	101078	184562	210001	276003	281112	33145.4	14335.2	64938.1	3587.82	4936.64	6722.97	71199	109197	128539	242265	299161	283039
Lahp002608	3,5-Dihydro-2H-Furo[3,2-C]Quinolin-4-One*	Alkaloids	-	C11H9NO2	187.063	[M+H]+	188.07	118.07	2.40217e+06	2.11557e+06	2.222e+06	-	3.69197e+06	4.60748e+06	4.59102e+06	8.17437e+06	7.01881e+06	6.97823e+06	327540	264631	338519	370518	360530	242658	1.49634e+06	1.31411e+06	1.45391e+06	7.12344e+06	5.20146e+06	4.49999e+06	356499	362488	239689	402432	286595	361490
Latp011219	3,5-Dimethyl-2,3-dihydrobenzofuran	Others	-	C10H12O	148.088	[M+H]+	149.1	121.06	1.43215e+07	1.44828e+07	1.33396e+07	-	1.56136e+07	1.41329e+07	1.50935e+07	1.41495e+07	1.4529e+07	1.39324e+07	1.33599e+07	1.25016e+07	1.20147e+07	1.30059e+07	1.37041e+07	1.34051e+07	1.60088e+07	1.49407e+07	1.53397e+07	1.51384e+07	1.5003e+07	1.44103e+07	1.43099e+07	1.41153e+07	1.39036e+07	1.44465e+07	1.31284e+07	1.40891e+07
Labn002551	3,5-dimethoxy-4-((3,4,5-trihydroxy-6-((sulfooxy)methyl)tetrahydro-2H-pyran-2-yl)oxy)benzoic acid	Phenolic acids	-	C15H20O13S	440.062	[M-H]-	439.05	241.01	306685	290374	182647	-	184963	132350	298323	388094	417093	346214	304010	531435	222436	373547	285719	453304	236952	249262	227578	137212	314516	341591	393937	426274	369209	46777.9	293039	166737
MWSslk184	3,6'-Disinapoylsucrose	Phenolic acids	139891-98-8	C34H42O19	754.232	[M-H]-	753.23	205.05	2.42093e+06	1.93864e+06	3.6981e+06	-	643907	2.29339e+06	1.12542e+06	51885.1	51881.7	71053.1	4.17384e+06	4.19062e+06	5.1e+06	6.66725e+06	8.99667e+06	8.61744e+06	5.69562e+06	6.23361e+06	1.81428e+06	107140	68796.7	83470.9	2.462e+06	3.15188e+06	2.13714e+06	3.78911e+06	5.32954e+06	4.99737e+06
Lmsn004970	3,6-Di-O-caffeoyl glucose*	Phenolic acids	-	C24H24O12	504.127	[M-H]-	503.12	179.04	361561	427725	480473	-	11296.2	72093.6	89214.5				594953	1.70034e+06	821251	1.32135e+06	998126	935092	362467	608117	1.46066e+06				896757	695691	224458	1.74124e+06	2.68255e+06	2.95249e+06
Lcsn000320	3-((Z)-2-(((2S,3R,4R,5S,6R)-6-((cinnamoyloxy)methyl)-3,4-dihydroxy-5-((4-(prop-1-en-2-yl)benzyl)oxy)tetrahydro-2H-pyran-2-yl)thio)-2-((sulfooxy)imino)ethyl)-4-methoxy-1H-indole-1-sulfonic acid	Others	-	C36H38N2O14S3	818.149	[M-H]-	817.14	477.06	92869.1	72790.9	69628.9	-	47605.4	46707.9	146937	68902	351825	402201	36953.5	32256.1	52086.5	30125.7	19277.2	55816.5	434144	30295.4	509327	97548.3	242315	150208				21142.5	30547.5	17053.9
MWSHC2042	3-(1-Hydroxy-2,6,6-trimethyl-4-oxo-2-cyclohexen-1-yl)-2-propenoic acid	Others	26690-86-8	C12H16O4	224.105	[M+H]+	225.11	123.04	1.24787e+06	1.19018e+06	1.78807e+06	-	216176	155820	371987	287763	237231	322857	899658	880112	2.44139e+06	2.27244e+06	3.09182e+06	1.81755e+06	590955	290572	310220	306009	376198	301767	2.2672e+06	3.69065e+06	3.35525e+06	3.06842e+06	3.62729e+06	3.12154e+06
Zblp004317	3-(2-oxopropyl)-3-hydroxyindolin-2-one	Alkaloids	-	C11H11NO3	205.074	[M+H]+	206.08	120.09	54204.3	84148.3	68834.6	-	112683	79870.3	51360.8	52773.4	49225.2	48185.4	219615	67036.3	99835.7	77012.6	98475.8	112665	90200.4	62758.3	78494.8	41364	41302.4	39397	37090.3	82068.4	59186.2	129406	64701.4	73143.2
Lacp005014	3-(3'-Hydroxybutyl)-2,4,4-trimethylcyclohexa-2,5-dienone glucoside	Terpenoids	-	C19H30O7	370.199	[M+H]+	371.21	133.1	100686	149836	223577	-	29276	24598	48944	74921.4	29275.4	30445.5	184947	421391	218893	255718	441353	197824	33961	29276	53855.9	35135.5	72610.2	42148.5	469379	278592	489352	94821	261031	231803
Lacp005577	3-(3'-Hydroxybutyl)-2,4,4-trimethylcyclohexa-2,5-dienone malonyl glucoside*	Terpenoids	-	C22H32O10	456.199	[M+H]+	457.2	133.1	1.45712e+07	1.98231e+07	1.55493e+07	-	1.03723e+06	1.06549e+06	915442	1.24907e+06	1.55584e+06	1.30444e+06	2.42626e+07	3.04806e+07	1.95845e+07	2.81218e+07	2.50837e+07	2.9289e+07	1.67421e+06	866705	1.31956e+06	973802	1.32705e+06	1.90816e+06	3.91714e+07	2.89084e+07	3.23858e+07	1.13519e+07	1.2206e+07	1.57411e+07
MWSmce713	3-(4-Hydroxyphenyl)-1-propanol	Phenolic acids	10210-17-0	C9H12O2	152.084	[M-H]-	151.08	106.04	53142.1	60615.6	31151.7	-	26373.3	30139.3	49318	55580.8	73893.2	40184.8	12983.7	12983.7	18947.6	22067.6	23366.7	20747.6	139813	163203	85866.4	37640.5	42695.1	37139.9				6290.05	20095.4	17587.2
Zmdp000441	3-(Allylsulphinyl)-L-alanine; Alliin	Amino acids and derivatives	17795-26-5	C6H11NO3S	177.046	[M+H]+	178.05	88.04	91327.6	83881.6	96924.9	-	41700.5	82454	126102	128005	91939.8	134582	39922.2	42522.6	54660.3	11472.9	45992.4	32971.1	69901.8	72705.2	72936.5	89565.4	85311.7	80493.8
Wasn003197	3-(Beta-D-Glucopyranosyloxy)-5-Hydroxyhexanoic Acid Methyl Ester	Organic acids	-	C13H24O9	324.142	[M-H]-	323.13	179.06	235895	249324	274395	-	195602	187017	227242	140952	116994	147665	322071	291036	335697	295803	257853	353208	92064.8	196554	139049	185076	172612	126658	205314	258828	295803	371059	391238	301589
Wcgp010223	3-(Cyclohexen-1-yl)-2-hydroxy-4a,5-dimethyl-2,3,4,5,6,7,8,8a-octahydronaphthalen-1-one	Others	-	C18H28O2	276.209	[M+H]+	277.22	93.07	367607	385706	388764	-	467686	486990	375477	638073	859737	842718	751325	707535	614452	432252	339393	484705	230554	145661	180377	343162	340535	431813	259092	221786	223641	351607	194487	201300
Zbfn003303	3-(Hydroxycinnamoyl)-quinic acid*	Phenolic acids	-	C16H18O8	338.1	[M-H]-	337.09	163.04	2.50539e+07	4.12354e+07	5.15821e+07	-	3.26056e+07	3.82624e+07	3.42823e+07	8.77117e+06	1.40533e+07		8.29576e+07	4.25822e+07	4.84848e+07	4.86397e+07	6.66385e+07	1.01637e+08	4.46075e+07	4.74664e+07	2.35025e+07				3.8026e+07	5.13386e+07	3.96783e+07	8.44822e+07	9.71126e+07	7.99335e+07
Lhnn101115	3-(Methylsulfinyl)propyl glucosinolate	Others	-	C11H21NO10S3	423.033	[M-H]-	422.03	358.03	1.76459e+06	2.32482e+06	2.25433e+06	-	2.5471e+06	35454.3	1.89501e+06	4.51606e+06	6.59095e+06	2.71774e+06	1.75257e+06	3395.98	2.26821e+06	2.98652e+06	4.14812e+06	7.50465e+06	17605.5	19282.4	39435.6	3.1743e+06	3.11095e+06	3.8489e+06	7549.54	29676.9	4198.38	2.59131e+06	3.55098e+06	2.6426e+06
Cmyn001649	3-(Methylthio)propyl glucosinolate	Others	26888-03-9	C11H21NO9S3	407.038	[M-H]-	406.03	96.96	790230	631541	562782	C08412	789087	29665.7	876015	993320	774961	773774	100883	145486	123297	106217	77284.8	143600				2.2181e+06	1.12234e+06	1.87018e+06	147166	76599.9	84643	84494.8	78026.8	68374.8
Zbqp000676	3-(triazan-2-yl)propyl L-prolinate	Amino acids and derivatives	-	C8H18N4O2	202.143	[M+H]+	203.15	116.07	825137	792032	779546	-	1.56941e+06	1.46792e+06	1.6964e+06	1.06583e+06	974590	1.21113e+06	88885.2	62988.5	101448	50281	62012.5	56561.2	591658	505114	546383	1.59281e+06	1.3423e+06	1.53298e+06	46693.9	82597	61102.6	125198	84807.6	72042.4
pme1738	3-Carbamyl-1-methylpyridinium;(1-Methylnicotinamide)	Alkaloids	1005-24-9	C7H9N2O	137.071	[M+H]+	138.08	94.07	1.15842e+07	1.13594e+07	1.0347e+07	C02918	1.13371e+07	1.19562e+07	1.39396e+07	1.22496e+07	7.21115e+06	7.56094e+06	5.9852e+06	5.10112e+06	8.28596e+06	5.69265e+06	5.32904e+06	1.12407e+07	1.81345e+07	1.44733e+07	1.40289e+07	1.3097e+07	1.28781e+07	1.42138e+07	1.12813e+06	3.0076e+06	1.39217e+06	9.98456e+06	1.35652e+07	1.20789e+07
MWS1777	3-Chloroaniline	Alkaloids	108-42-9	C6H6ClN	127.019	[M+H]+	128.03	93.06	1.24762e+07	1.28271e+07	1.22803e+07	-	1.25792e+07	1.24803e+07	1.26715e+07	1.20989e+07	1.13122e+07	1.27729e+07	1.28038e+07	1.28855e+07	1.21069e+07	1.31135e+07	1.23358e+07	1.30629e+07	1.25444e+07	1.31388e+07	1.23814e+07	1.22823e+07	1.23532e+07	1.20467e+07	1.20004e+07	1.21955e+07	1.13126e+07	1.20589e+07	1.22238e+07	1.16838e+07
Lmbn000198	3-Dehydro-L-Threonic Acid	Others	-	C4H6O5	134.022	[M-H]-	133.01	71.01	2.86898e+07	3.08767e+07	2.2753e+07	C03064	3.04606e+07	3.08395e+07	3.01902e+07	1.5214e+07	1.54813e+07	1.4855e+07	2.5688e+07	3.03233e+07	2.53227e+07	1.95026e+07	1.50557e+07	1.67039e+07	3.73076e+07	3.33013e+07	3.1721e+07	2.79921e+07	2.90186e+07	2.59113e+07	4.59555e+07	3.8091e+07	4.15168e+07	3.47057e+07	2.70634e+07	2.62622e+07
ML10176345	3-Dehydroshikimic acid	Organic acids	2922-42-1	C7H8O5	172.037	[M-H]-	171.03	109.03	50751.3	53063.3	42292	C02637							131976	73780.1	124789	153671	103359	138366					14721.1	14833	28257.4	69855.4	43828	114585	154587	202456
MWSHC20102	3-Hydroxy-1-(4-Hydroxy-3-Methoxyphenyl)Propan-1-One	Phenolic acids	2196-18-1	C10H12O4	196.074	[M+H]+	197.08	151.04	103566	251068	166557	-							400839	601808	409720	404167	384749	290829							559447	646221	516752	279811	371969	300909
Lmmn009932	3-Hydroxy-24-methylene-9,19-cyclolanostan-26-oic acid (Ambolic acid)	Terpenoids	13878-93-8	C31H50O3	470.376	[M-H]-	469.37	469.37	4474.54	4089.12	3453.18	-	5187.57	5844.12	6410.74	5553.5	5052.67	4320.37	9432.86	8428.02	6321.51	8393.65	10305.6	5918.03	6748.52	7632.21	7423.01	9312.72	8563.1	8128.62	6635.3	5939.14	6035.49	5977.68	6981.1	8700.02
Lmbn001676	3-Hydroxy-3-Methyl-2-Oxopentanoic Acid*	Organic acids	-	C6H10O4	146.058	[M-H]-	145.05	101.06	32706.6	30688.9	15532.4	C14463	83860.8	73636.3	53181.4	89000.2	72551.6	67500.9							85906.9	87950	82839.3	64162.8	88974.6	104763	8113.39	11083.4	9129.08	15069	17393.7	26213.7
Lcln000176	3-Hydroxy-5-(methylthio)pentyl glucosinolate	Others	-	C13H25NO10S3	451.064	[M-H]-	450.06	386.06	204765	265931	225637	-	330388	257150	262357	253741	212566	286602	257970	118691	189179	305740	267858	379248	235680	421935	266698	257943	371989	453779	40543.7	186315	53354.3	203034	249983	349492
Lhdp120312	3-Hydroxy-7,8-dehydro-ionol-9-O-β-D-glucopyranoside	Terpenoids	-	C19H32O7	372.215	[M+H]+	373.22	135.12	123956	137236	147196	-				7755.52	14395.5	12184.4	130596	297701	94075.5	167119	181501	137236				21051.4	15506.7	40958.8	320944	287744	403884	189250	203639	232410
Wagp005508	3-Hydroxy-Beta-Ionone 3-(6''-Malonyl)Glucoside	Others	-	C22H32O10	456.2	[M+H]+	457.2	209.15	1.95584e+06	1.94593e+06	1.9506e+06	-	62420.4	65211	74563.7	64176.7	81285.3	74724.7	2.31079e+06	3.04682e+06	2.76574e+06	3.24862e+06	3.60527e+06	2.60628e+06	66103.3	48239	77754.4	37838	76849.9	70280.1	5.10664e+06	4.50657e+06	4.83342e+06	1.82359e+06	1.94235e+06	2.31268e+06
MWS04559g	3-Hydroxy-L-phenylalanine*	Amino acids and derivatives	587-33-7	C9H11NO3	181.074	[M+H]+	182.08	136.08	1.54176e+07	1.90118e+07	1.54223e+07	-	1.39179e+07	2.94974e+07	1.61354e+07	2.39976e+07	2.27743e+07	2.46443e+07	5.90031e+06	5.73538e+06	5.77687e+06	5.87825e+06	5.91829e+06	3.95204e+06	8.9852e+06	9.51566e+06	9.47479e+06	3.29534e+07	2.63885e+07	2.32025e+07	5.248e+06	5.69317e+06	4.16061e+06	5.3435e+06	4.14036e+06	3.8912e+06
Wagp005297	3-Hydroxy-beta-ionol 3-Glucoside	Others	-	C19H32O7	372.215	[M+H]+	373.22	211.17	86330	87435.5	94075.5	-				11075.5	13290	6649.96	100716	202530	89646.6	138344	132807	96286.6				22161.1	29894.5	17715.5	323156	191464	256720	116210	204744	164904
mws0576	3-Hydroxybutyric acid	Organic acids	300-85-6	C4H8O3	104.047	[M-H]-	103.04	59.01	369492	420694	386888	C01089	603248	274156	599058				446991	883699	1.14539e+06	313916	253225	984982	310067	329342	315490	321800	488539	468157				373122	382043	513813
MWSmce248	3-Hydroxycinnamic Acid*	Phenolic acids	14755-02-3	C9H8O3	164.047	[M-H]-	163.045	119.054	451948	532207	196292	C12621	1.50263e+06	1.17407e+06	810526	234823	143384	179781	213434	154549	271642	178367	177973	245305	537070	1.66778e+06	669526	316708	436455	372404	337258	354811	224062	511754	519183	523948
MWS3036	3-Hydroxyglutaric acid	Organic acids	638-18-6	C5H8O5	148.037	[M-H]-	147.03	85.03	444571	437738	376968	-	703525	444622	642217	442251	371821	303488	799128	285190	523823				325572	467679	380855	469804	404666	296571				240137	220924	132699
Lmqn008288	3-Hydroxyoctadecanoic Acid	Lipids	45261-96-9	C18H36O3	300.266	[M-H]-	299.26	299.26	370219	392565	341640	-	873865	1.03812e+06	442648	390141	356773	320525	276521	317100	275467	416442	301161	321119	332352	321737	301289	486001	311576	364663	309150	291980	333184	292812	320485	306476
pmb0819	3-Indoleacetonitrile	Alkaloids	771-51-7	C10H8N2	156.069	[M+H]+	157.08	130.07	568254	574179	455024	C02938	807934	1.02584e+06	932662	1.22393e+06	1.32694e+06	1.09438e+06	104857	122834	130451	80904	60619.5	91426.2	399560	221691	210709	963649	620386	644967	109911	111544	57626.6	122831	90882.5	85914.8
Hmmp001310	3-Indoleacrylic acid*	Alkaloids	1204-06-4	C11H9NO2	187.063	[M+H]+	188.07	118.07	2.04375e+07	2.01296e+07	2.06512e+07	C21283	2.65321e+07	3.85164e+07	3.35871e+07	5.46948e+07	5.85921e+07	5.21515e+07	3.05654e+06	2.6207e+06	3.35003e+06	3.64407e+06	2.89553e+06	2.71837e+06	1.6205e+07	1.28159e+07	1.15027e+07	5.1878e+07	3.65637e+07	3.3091e+07	3.01847e+06	3.09258e+06	2.13199e+06	3.44039e+06	3.00394e+06	2.88281e+06
pme2244	3-Indolepropionic acid	Alkaloids	830-96-6	C11H11NO2	189.079	[M+H]+	190.09	118.07	27578.9	66983.5	58201.7	-							196349	102834	157862	73427.4	56109.5	99718.2							81709.3	57135	38593.3	117380	31640.8	99721.3
Lmbn001754	3-Isopropylmalic Acid*	Organic acids	921-28-8	C7H12O5	176.069	[M-H]-	175.061	115.04	2.44142e+06	3.19612e+06	1.86935e+06	C04411	323775	590509	1.02094e+06	4.76154e+06	8.30485e+06	4.51706e+06	743392	449229	1.10324e+06	560783	434163	508059	312873	422878	267101	1.36656e+06	1.42688e+06	1.04169e+06	258486	209464	317281	1.35189e+06	1.12152e+06	831685
pme0181	3-Methyl-L-Histidine*	Amino acids and derivatives	368-16-1	C7H11N3O2	169.085	[M+H]+	170.092	124.088	1.0351e+06	1.10055e+06	1.03884e+06	C01152	1.05846e+06	907644	1.02483e+06	1.35916e+06	1.26024e+06	1.19871e+06	1.1291e+06	490910	1.06525e+06	830440	680859	1.08736e+06	1.08082e+06	1.37884e+06	1.24621e+06	994022	1.02028e+06	995562				1.03055e+06	1.13186e+06	814637
Lmyn002971	3-Methylpentyl glucosinolate	Others	-	C13H25NO9S2	403.097	[M-H]-	402.09	96.96	1.5295e+06	2.06419e+06	1.42587e+06	-	3.00044e+06	3.20703e+06	1.65824e+06				2.12018e+06	2.04096e+06	1.20825e+06	1.93599e+06	1.65466e+06	1.87831e+06	3.22032e+06	2.79742e+06	2.99289e+06				304880	1.48904e+06	624095	1.6162e+06	1.62432e+06	1.55481e+06
Cmln001809	3-Methylsulfinylpropyl glucosinolate	Others	554-88-1	C11H21NO10S3	423.033	[M-H]-	422.02	96.96	7.83124e+06	9.35359e+06	8.31953e+06	C08411	2.02246e+07	1.71998e+07	1.39978e+07	2.97906e+07	2.19912e+07		145270	94342.7	126692	163278	120760	208491	3.43296e+06	3.16076e+07	1.31185e+07	3.37878e+07		2.3855e+07				152559	153134	119912
mws1174	3-O-Acetylpinobanksin	Flavonoids	52117-69-8	C17H14O6	314.079	[M-H]-	313.07	253.05	26326.5	27517.4	20905.9	C16418							22623.5	36658	16212.3	30991.1	138309	56650.7	32872.5	27585.1	3610.93				48736.1	15070.3	72899.9	15138.5	17723.2	31678.6
pmb0752	3-O-Feruloylquinic acid	Phenolic acids	1899-29-2	C17H20O9	368.111	[M+H]+	369.12	177.05	2.04379e+07	2.88854e+07	1.68867e+07	C02572	625469	1.01727e+06	714486	449823	562018	409773	2.98969e+07	2.88049e+07	2.35667e+07	3.2744e+07	2.90104e+07	3.60741e+07	6.71449e+06	4.17494e+06	5.01117e+06	296439	401546	385344	2.43062e+07	2.98114e+07	2.76898e+07	4.5904e+07	3.96346e+07	3.08294e+07
pmb2833	3-O-Feruloylquinic acid-O-glucoside	Phenolic acids	-	C23H30O14	530.164	[M-H]-	529.16	193.1	55512	83256.2	55946.2	-							61774.2	102957	88269.2	97576.6	126220	143253							116784	125358	176329	110995	108328	77508.5
Hmln000659	3-O-Galloyl-D-glucose*	Phenolic acids	-	C13H16O10	332.074	[M-H]-	331.07	169.01	691827	581385	563199	-							941823	1.01598e+06	1.08471e+06	1.34059e+06	1.45106e+06	483144	52901.7	22153.5	75525.4				2.01528e+06	1.05051e+06	1.43189e+06	610630	678227	854973
Hmjp000461	3-O-Glucoside-3-hydroxy-y-butyrolactone	Others	-	C10H16O8	264.084	[M+H]+	265.08	103.04	361668	356503	419256	-	327906	472728	470808	468918	393667	351670	516924	227454	393295	364352	340368	301556	674496	472899	672918	249336	236852	383819	294770	233033	355386	376278	374301	221571
Lhmp122025	3-O-caffeioyl sinapyl quininyl glucoside	Others	-	C33H38O18	722.206	[M+H]+	723.21	207.07	419556	503389	326327	-	104020	166907	98934.3				432398	595588	465099	815546	720452	545054	643025	724876	401371	9819.54	44282.2	34953.5	336872	409662	269995	1.09396e+06	583904	343076
Lhmp122023	3-O-caffeoyl malonyl quinic acid	Others	-	C19H20O12	440.096	[M+H]+	441.1	193.05	177420	112101	130582	-	31650.5	82512.9	55024.3	31665.3	48185.4	30290.3	158775	443332	458103	300650	165782	154542	147520	21085.1	75877.9	26363.8	24786.4	17773.5	263834	172758	265207	82543.2	70164.2	90505.1
Zaln004082	3-O-caffeoylshikimic acid*	Phenolic acids	-	C16H16O8	336.084	[M-H]-	335.08	179.03	82511.2	53842.3	52514.5	-				10008.8	18886.4	16262.2	122093	97524.3	100192	157782	151539	108961	38760	42510	61268.2	17512.5	22511.2	21262.5	81668.7	19821.6	88762.5	192802	237710	200264
pmn001421	3-O-p-Coumaroylquinic acid	Phenolic acids	87099-71-6	C16H18O8	338.1	[M-H]-	337.09	191.06	9.59665e+06	1.21424e+07	1.70032e+07	-	5.44788e+06	7.08766e+06	5.78826e+06	1.33781e+06	2.26653e+06	1.47649e+06	3.00423e+07	2.13323e+07	2.72483e+07	2.77918e+07	2.4667e+07	2.98626e+07	7.54202e+06	7.06778e+06	3.95163e+06	918422	1.17483e+06	1.5922e+06	1.3012e+07	1.90265e+07	1.35642e+07	2.32518e+07	3.31525e+07	2.49427e+07
pmb3064	3-O-p-Coumaroylquinic acid-O-glucoside	Phenolic acids	-	C22H28O13	500.153	[M-H]-	499.15	163.2	3.01644e+06	2.5873e+06	1.48851e+06	-	222488	383124	278119	55562.5	84990.7	72762.1	8.55446e+06	7.6718e+06	4.79066e+06	8.85194e+06	7.46293e+06	9.6335e+06	503650	598180	730749	28503.4	42778.4	62955.3	6.31762e+06	5.22459e+06	6.01749e+06	6.04674e+06	6.14858e+06	6.16365e+06
pmb3075	3-O-p-Coumaroylshikimic acid	Phenolic acids	-	C16H16O7	320.09	[M-H]-	319.08	145.03	93662.8	118443	138013	-	44486.7	68609.4	27620				283142	164321	225315	249902	188308	305024	22245	26369.5	33024.3				49243.2	64164.2	52946.5	273459	240060	287851
ZbYn009419	3-Oleoyl sucrose	Lipids	-	C30H50O12	602.33	[M+CH3COOH-H]-	661.35	277.22	16999.6	22527.5	16136.7	-	14815.7	31331.5	21204.5	10195.4	15583.1	20487.3	23760.5	17512.5	37791.6	11858.7	9051.55	24918.6	9381.39	26569.7	19673.7	28882.4	23485.7	16979.4	37546.5	65524	39302.7	35960.6	44157.8	92639.1
Wagp005779	3-Oxo-Alpha-Ionol 3'-(6''-Malonyl)Glucoside	Others	-	C22H32O10	456.2	[M+H]+	457.21	191.14	2.12379e+07	2.3797e+07	2.13628e+07	-	1.29554e+06	2.07534e+06	1.13117e+06	1.59866e+06	2.45362e+06	2.45548e+06	3.61555e+07	4.25632e+07	3.77113e+07	3.88768e+07	3.92846e+07	3.52485e+07	2.50829e+06	1.78558e+06	1.86603e+06	1.23507e+06	1.65265e+06	2.42701e+06	5.11032e+07	3.92206e+07	4.26047e+07	1.64299e+07	1.70821e+07	2.31266e+07
Zmln001187	3-Phenylpropyl Glucosinolate	Others	76265-25-3	C16H23NO9S2	437.081	[M-H]-	436.07	96.96	152509	168761	114825	-	125210	165316	134008	231358	231440	111881	147530	286188	176285	155034	170014	182537	105011	164021	97689.5	173128	32012.4	237510	75471.3	77994.5	62512.5	123264	120747	105655
Zmgn000447	3-Phospho-D-glyceric acid	Others	820-11-1	C3H7O7P	185.993	[M-H]-	184.98	78.96	1.16276e+06	977653	719583	C00197	658682	846465	671144	271162	223643	506015	1.86158e+06	2.62131e+06	1.87169e+06	2.91972e+06	4.16831e+06	3.64826e+06	780534	790123	954452	565449	763458	460767	2.68542e+06	2.99944e+06	2.72251e+06	3.54265e+06	3.66834e+06	4.59456e+06
Wayp003244	3-Succinoylpyridine	Alkaloids	4192-31-8	C9H9NO3	179.058	[M+H]+	180.06	134.06	104913	106991	90995.2	C19569	108594	74796.5	70639.7	273018	201479	237577	72726.6	57784.6	79194.8	94514.9	89346.9	127194	79499.1	100120	99348.8	115301	137351	110864	66108.7	79195.2	13388.7	78524.5	84642.5	76348.3
Lmgn000160	3-Ureidopropionic Acid	Organic acids	462-88-4	C4H8N2O3	132.054	[M-H]-	131.05	70.03	121560	117193	92529.7	C02642	226394	221476	197253	190763	169049	166837	7343.62	13212.6	9566.63	5764.53	9545.74	7192.9	85114.9	99814	87536.7	142513	190229	243587				5034.08	7904.86	8823.48
Jmwn002494	3-[4-(β-D-glucopyranoside)-phenylacrylic]-acid	Phenolic acids	-	C15H18O8	326.1	[M-H]-	325.09	119.05	605265	678403	353883	-	67125	74810.6	3.36625e+06	872530	1.8816e+06	1.01194e+06	134283	319261	278286	408371	554702	368284	209146	54497.7	2.40762e+06	765539	766936	542737	307792	137134	311649	492739	209140	241466
Hmgp002327	3-amino-2-naphthoic acid*	Alkaloids	-	C11H9NO2	187.063	[M+H]+	188.07	118.06	3.91948e+07	3.60145e+07	2.93806e+07	-	5.60946e+07	6.59439e+07	5.18493e+07	7.42591e+07	8.16221e+07	7.49302e+07	7.35416e+06	5.30769e+06	5.95659e+06	6.30488e+06	5.60483e+06	5.35959e+06	3.01853e+07	2.1876e+07	1.97799e+07	6.01531e+07	5.07811e+07	4.3042e+07	5.03147e+06	4.72834e+06	4.27155e+06	5.61708e+06	4.26184e+06	5.89286e+06
Yacp000453	3-hydroxy-1-methylpyrrolidin-2-one*	Alkaloids	132996-63-5	C5H9NO2	115.063	[M+H]+	116.07	70.06	1.39338e+08	1.37684e+08	1.19759e+08	-	3.19837e+07	4.49922e+07	3.9729e+07	5.31259e+07	5.48724e+07	5.50632e+07	4.43201e+07	3.44323e+07	5.48697e+07	4.02168e+07	3.46769e+07	3.89461e+07	1.91502e+08	1.29297e+08	1.47706e+08	1.69234e+08	1.76911e+08	2.0463e+08	3.6541e+07	8.48437e+07	2.98045e+07	2.60754e+08	2.39649e+08	2.24631e+08
Wcgn007904	3-hydroxy-6-(2-hydroxyethyl)-2,7-bis(hydroxymethyl)-2,5-dimethyl-3H-inden-1-one	Others	-	C15H20O5	280.131	[M-H]-	279.12	153.13	296030	309438	274818	-	365612	753240	252437	302924	284935	306226	25576.8	29754.3	18877.5	27937	37569.3	31613.5	621234	599884	613391	932748	821125	1.05742e+06	25079.4	19561.7	21210.3	25699.3	27729.8	25949.9
MWS4301	3-hydroxyphenylacetic acid	Phenolic acids	621-37-4	C8H8O3	152.047	[M-H]-	151.04	107.05	40183.2	37597	33748	C05593				29855.5	41490.3	21352.3							89141.2	97927.3	104205	20095.4	11309.3	20013.8
Lcln000180	3-hydroxypropyl Glucosinolate	Others	-	C10H19NO10S2	377.045	[M-H]-	376.04	96.96	150552	170684	117618	-	239189	381078	350284	130130	174556	159023	147789	164588	58655	159826	181863	138954	97412.5	139492	107322	150572	191804	157989	121059	122495	37301.3	106690	109445	66570.3
Labn002293	3-methoxy-4-((3,4,5-trihydroxy-6-((sulfooxy)methyl)tetrahydro-2H-pyran-2-yl)oxy)benzoic acid	Phenolic acids	-	C14H18O12S	410.052	[M-H]-	409.04	241.01	3.07168e+06	3.49275e+06	2.25177e+06	-	2.30942e+06	1.84406e+06	1.71007e+06	3.60422e+06	3.15754e+06	3.21266e+06	4.01007e+06	4.69746e+06	3.33399e+06	3.8355e+06	4.88367e+06	3.77338e+06	1.50647e+06	1.57659e+06	1.42626e+06	2.46818e+06	2.23951e+06	2.27659e+06	9.31644e+06	8.49753e+06	1.03632e+07	5.48765e+06	4.33056e+06	4.00294e+06
Wcdn001780	3-methoxy-4-[3,4,5-trihydroxy-6-(sulfooxymethyl)oxan-2-yl]oxybenzoic acid	Others	-	C14H18O12S	410.052	[M-H]-	409.04	241	3.3895e+06	3.73156e+06	2.25661e+06	-	2.57494e+06	1.90757e+06	1.78556e+06	4.07294e+06	3.26926e+06	3.61531e+06	4.52699e+06	5.12581e+06	3.46383e+06	4.67139e+06	5.12123e+06	4.21714e+06	1.84224e+06	1.83764e+06	1.47918e+06	2.4395e+06	2.44089e+06	2.6869e+06	9.26586e+06	9.7791e+06	1.19003e+07	5.9749e+06	4.93786e+06	4.75459e+06
MW0106526	3-phenyl-2-(pyrrolidine-2-carbonylamino)propanoic Acid	Amino acids and derivatives	-	C14H18N2O3	262.132	[M+H]+	263.13	70.06	196421	210669	181747	-	291185	220694	349507	269619	270589	275586	60249	64125.2	67647.6	63615.1	58562.1	53943.7	248322	334529	167769	409554	364564	377466	40388.1	55530.6	48465.1	141340	86841.4	64919.1
Zblp001009	3-pyridine-methanol-O-β-D-glucopyranosyl*	Alkaloids	-	C12H17NO6	271.106	[M+H]+	272.11	110.06	1.54933e+06	1.2515e+06	1.31732e+06	-	563858	800168	512767	570134	802308	868644	1.02464e+06	1.61113e+06	1.40687e+06	1.45715e+06	1.10506e+06	1.11686e+06	413339	352338	456333	543292	559429	331692	3.20095e+06	3.30753e+06	4.33575e+06	1.97739e+06	2.04123e+06	2.47772e+06
Ladp002935	3-quinolinecarboxylic acid	Alkaloids	-	C10H7NO3	189.043	[M+H]+	190.05	144.04	1.1996e+07	1.4792e+07	1.37783e+07	-	3.6427e+06	3.9532e+06	4.18852e+06	4.84352e+06	5.0394e+06	4.76851e+06	2.19451e+07	2.34429e+07	2.13687e+07	2.77113e+07	2.55607e+07	2.25559e+07	4.20503e+06	3.17786e+06	3.26667e+06	3.82843e+06	2.78529e+06	3.8016e+06	2.91205e+07	2.28077e+07	2.75727e+07	1.81362e+07	1.98223e+07	1.82943e+07
WaYn002469	4',8''-Bisguaiacylglycerol*	Lignans and Coumarins	-	C20H26O9	410.158	[M-H]-	409.15	165.06	157289	159438	136068	-	18897.3	12725.2	36695.1				226764	343312	299687	280319	293467	209226	21762	12185.3	34710.8				325830	448500	527988	138042	182026	275192
MWSmce283	4'-Hydroxypropiophenone	Others	70-70-2	C9H10O2	150.068	[M-H]-	149.07	92.03	11214.2	8788.78	7798.46	C13342				10768.3	10467.9	30848.2	10633.9	14354.8	7800.58	12051.6	7800.29	14230.8	7090.67	11488.2	10633.9	19376.5	15791.7	20222.2				14177.1	14178.3	12201.2
Hmtp000776	4,5,6-Trihydroxy-2-cyclohexen-1-ylideneacetonitrile	Alkaloids	-	C8H9NO3	167.058	[M+H]+	168.07	105.03	530313	564766	498583	-	692427	823514	886760	931679	974146	824758	212546	177420	177402	276590	193779	209448	393723	341372	373541	1.15324e+06	874485	829569	160985	204234	202018	271146	222867	190071
Lmqn005782	4,5,8-Trihydroxy-α-tetralone	Quinones	-	C10H10O4	194.058	[M-H]-	193.05	133.03	2.08098e+06	1.97828e+06	2.43649e+06	-	194579	435161	249455	12928.6	14584.3	22275.4	1.96117e+06	1.1349e+06	2.23968e+06	1.29309e+06	854890	2.20215e+06	1.04067e+06	2.93227e+06	2.19323e+06	51683.1	41238.5	20202.1	485803	569147	243286	1.17516e+06	1.66067e+06	1.47039e+06
Lcsn000283	4,6'-dibenzoyl glucosinolate	Others	-	C25H29NO12S2	599.113	[M-H]-	598.11	96.97	326532	429254	257820	-	284217	379973	941398	818568	1.33237e+06	1.28892e+06	114528	246076	189675	255436	260229	253150	178541	273091	138604	310641	297134	283074	275997	288913	353546	132117	101597	110056
Yshj000013	4,6-dimethoxy-2-methoxyphenyl-1-O-beta-D-glucopyranoside	Phenolic acids	-	C13H18O9	318.095	[M+H]+	319.1	125.02	32206.5	25106.7	44884.3	-							52499.2	78744.9	48306	106142	82186.3	37263.2							167716	94819.9	105081	44039.3	43185.9	50810.2
Cmhp005227	4,8-Dihydroxy Naphthol-1-O-glucoside	Quinones	-	C16H18O8	338.1	[M+H]+	339.11	177.05	9.58486e+06	9.6625e+06	9.18163e+06	-	1.31869e+06	1.98076e+06	909581	134750	247549	145172	6.84822e+06	9.89689e+06	1.2621e+07	1.41539e+07	2.13474e+07	1.47197e+07	2.82674e+07	1.75524e+07	2.63339e+07	366829	693612	486368	7.28383e+06	7.27483e+06	5.13927e+06	8.33821e+06	1.28113e+07	1.21163e+07
Zmtn001464	4,8-Dihydroxyquinoline-2-carboxylic acid	Organic acids	59-00-7	C10H7NO4	205.037	[M-H]-	204.03	160.04	61312.3	61368.7	58854	C02470							60590.4	97591.1	84225.3	64702.8	59567.6	49305.2							128024	174698	292433	59482.1	63510	73628.3
Lcsn000280	4-(2-amino-3-carboxyethylthio) butyl glucosinolate	Others	-	C13H24N2O11S3	480.054	[M-H]-	479.04	96.96	1.41639e+06	1.52923e+06	745315	-	4.05998e+06	5.76239e+06	5.64584e+06	7.06718e+06	5.56525e+06	6.16128e+06	89704.2	142159	156497	118431	128440	236530	2.84521e+06	2.34461e+06	2.72481e+06	5.49271e+06	6.81319e+06	8.29245e+06	141369	169910	246630	269636	46537.1
Wagp001892	4-(Beta-D-Glucopyranosyloxy)-2-Pentanol	Others	183744-50-5	C11H22O7	266.137	[M+H]+	267.14	69.07	58125	42863.1	33423.7	-				10179.3	11656	24727.2	66111.9	74839.7	63399.2	47746	64195.5	66899.7	45496.1	26113.2	24257	29904.2	26174.7	23982.6	76454	72645.7	69115	59578.5	64660.5	60302
Lhnn101118	4-(Methylsulfinyl)butyl glucosinolate	Others	-	C12H23NO10S3	437.048	[M-H]-	436.04	372.05	6.90327e+07	6.74679e+07	6.35878e+07	-	7.20269e+07	6.38807e+07	6.72941e+07	8.42204e+07	7.53701e+07	8.53039e+07	4.56266e+07	1.85269e+07	3.83454e+07	4.63753e+07	5.3226e+07	7.91582e+07	6.90658e+07	9.70176e+07	8.81915e+07	8.65622e+07	1.11619e+08	1.08629e+08	2.84007e+06	2.42096e+07	3.56923e+06	6.0919e+07	6.34704e+07	5.2773e+07
Lcln000183	4-(Methylsulfonyl)butyl glucosinolate	Others	-	C12H23NO11S3	453.043	[M-H]-	452.03	96.96	210979	188163	100824	-				222537	259625	243991	452585	197872	311686	484555	486679	522563	83212.9	104691	106676	99730.4	129087	101407	86549.6	218140	122001	289576	479376	470389
pme0295	4-Acetamidobutyric acid	Organic acids	3025-96-5	C6H11NO3	145.074	[M+H]+	146.08	86.06	521678	397696	396956	C02946	510627	516746	594815	305513	324217	412890	572223	491169	581412	739193	633145	687994	405374	514932	312706	371823	350625	362165	221072	434734	303202	527886	448470	581226
Lmnn003192	4-Benzoyloxybutyl glucosinolate	Others	-	C18H24NO11S2-	494.08	[M]-	494.08	96.96	700088	835541	372762	-	1.34032e+06	1.107e+06	1.18574e+06	2.06846e+06	2.24159e+06	1.91571e+06	110201	115254	201178	95218.9	87193.3	102296	661102	434691	677574	1.51908e+06	1.7045e+06	1.86523e+06	89094.5	100791	94361.6	184402	272983	140460
Jmwn004308	4-Dihydroxyphenethoxy-8-O-[6-O-(4-O-glucosyl)feruloyl]glucoside	Phenolic acids	-	C30H38O15	638.221	[M-H]-	637.21	475.16	1.62315e+06	1.74281e+06	1.57338e+06	-				44567.4	18863.7	38843.3	3.97133e+06	4.99652e+06	3.22663e+06	3.84361e+06	3.64583e+06	3.07227e+06	72658.5	23209.1	61423.3	39748.3	31537.8	67479.1	4.12044e+06	5.06673e+06	3.55603e+06	2.56464e+06	2.67907e+06	3.3308e+06
mws0567	4-Guanidinobutyric acid	Organic acids	463-00-3	C5H11N3O2	145.085	[M+H]+	146.09	87.04	1.64238e+06	1.51183e+06	1.39742e+06	C01035	1.4265e+06	1.85352e+06	1.68937e+06	1.8294e+06	2.12826e+06	2.62479e+06	1.33386e+06	1.5217e+06	1.52727e+06	1.64077e+06	1.89678e+06	1.58337e+06	1.18145e+06	1.81757e+06	1.78433e+06	2.05979e+06	2.28208e+06	2.36914e+06	976113	973386	1.2561e+06	1.87278e+06	1.18405e+06	1.4628e+06
Lmbn001364	4-Hydroxy-2-Oxopentanoic Acid*	Organic acids	3318-73-8	C5H8O4	132.042	[M-H]-	131.03	87.05	138393	138548	103924	C03589	142719	183505	200923	275955	236493	315966	39966.3	17860.2	39122.1	32312.7	19563.6	30618.2	198052	151980	156033	190896	218430	230347	14452.8	14468.6	16771.7	68372.3	67539.5	53560.2
Zmbn000848	4-Hydroxy-3-indolylmethyl glucosinolate	Others	83327-20-2	C16H20N2O10S2	464.056	[M-H]-	463.05	96.96	4.8269e+06	3.59847e+06	4.4206e+06	C08422	3.91066e+06	5.89686e+06	3.84551e+06	5.28895e+06	5.27706e+06	7.35248e+06	448585	238258	429974	397934	144431	152011	2.34336e+06	6.36677e+06	4.93178e+06	7.87253e+06	7.28429e+06	9.19749e+06	404483	167916	342378	891594	240457	135495
pmb2497	4-Hydroxy-3-methoxymandelate	Phenolic acids	55-10-7	C9H10O5	198.053	[M-H]-	197.05	153.06	272496	346931	196199	C05584	348296	391019	460977	275874	416589	330181	147500	262999	151599	239292	239772	189665	236954	329496	317840	301471	443601	286317	165376	165257	182965	77082.9	112678	213288
MWSmce190	4-Hydroxy-L-Isoleucine	Amino acids and derivatives	781658-23-9	C6H13NO3	147.089	[M+H]+	148.09	74.02	271799	177145	232333	-	1.42211e+06	503319	516776	442228	390203	270903	940235	289171	428776	287363	678046	881814	280771	199179	176748	243990	198317	128714	227844	298706	727069	965037	885409	900581
pme2758	4-Hydroxy-L-glutamic acid	Amino acids and derivatives	3913-68-6	C5H9NO5	163.048	[M-H]-	162.04	144.03	23625.6	15693.8	26520.4	C03079	28636.7	18579.8	38254.3	22543.7	26489.7	20789.4	10024.9	20764.7	30778.9	14579.5	7167.8	12219.5	54181	46438.8	53323.3	19832.8	22150	23621.9	12904.6	17181.9	17830.7	14267.1	21475.3	23936.4
mws0628	4-Hydroxybenzaldehyde	Others	123-08-0	C7H6O2	122.037	[M-H]-	121.03	92.03	149910	227583	176583	C00633	218835	301880	329545	171750	409655	428787	125976	137423	194780	83985.5	136206	150110	81407.4	135672	47991.4	147603	180682	197828	77088.8	79824.9	92415.7	134273	79259.1	113945
mws0749	4-Hydroxybenzoic acid	Phenolic acids	99-96-7	C7H6O3	138.032	[M-H]-	137.02	93.03	552160	472930	415383	C00156	298973	767130	339751	112900	117622	187818	418984	403494	554642	349356	342153	411025	2.09467e+06	942401	789829	175257	118860	116401	372165	440740	363762	310939	310896	438130
Labn004065	4-Hydroxybenzoyl acetyl glucoside	Phenolic acids	-	C15H18O9	342.095	[M-H]-	341.09	137.03	358446	426360	256609	-	50320.5	64152.3	67925.3	99369.5	85530.1	133323	581053	772216	548429	1.15737e+06	1.10676e+06	901878	28935.1	56606.3	45875.1	67925.3	100748	89630.9	1.26639e+06	649731	999038	983848	814979	1.06777e+06
Lmnn001273	4-Hydroxyindol-3-ylmethyl glucosinolate	Others	-	C16H19N2O10S2-	463.049	[M]-	463.05	96.96	3.23889e+07	3.43803e+07	3.93141e+07	-	6.71672e+07	8.34062e+07	9.082e+07	9.97313e+07	8.53993e+07	8.65624e+07	2.38537e+06	2.35726e+06	2.8239e+06	2.99471e+06	3.63315e+06	4.06799e+06	4.86022e+07	5.68728e+07	6.14797e+07	8.72133e+07	1.17534e+08	1.15699e+08	1.95551e+06	1.60116e+06	1.98702e+06	1.70297e+06	1.17938e+06	1.0936e+06
MA10074217	4-Hydroxyquinoline	Alkaloids	611-36-9	C9H7NO	145.053	[M-H]-	144.05	115.04	83699.8	93212.5	48757.6	C06343	202874	163237	278484	368880	556385	555159	40474.5	26679.5	39555.8	28597.5	20240	30269.3	40479.1	34037.8	38738.6	262784	224077	116291	5700.69	19363.6	15643.5	45988.7	43348.8	29518.7
Wcdp005073	4-Hydroxysphinganine; Phytosphingosine	Lipids	554-62-1	C18H39NO3	317.293	[M+H]+	318.3	60.05	585950	631494	615042	C12144	1.14386e+06	1.1038e+06	1.2021e+06	1.6349e+06	2.17356e+06	1.7557e+06	176429	262318	248127	233815	248311	256153	429544	259240	440203	459818	603798	501649	43365.2	69196.9	143598	305222	175028	178820
pmb0764	4-Methyl-5-thiazoleethanol	Others	137-00-8	C6H9NOS	143.041	[M+H]+	144.05	113.03	85765.3	77493.2	63803.9	C04294	234243	293673	237430	139100	159054	165195	86813.2	59142.2	135963	41845.8	44984.7	76487.2	33663.7	10296.8	25108.5	46029.6	58570.9	97894.1	9060.06	11514	12240.1	14285.5	19884.4	12560.5
Lamp000484	4-Methylazetidine-2-Carboxylic acid*	Alkaloids	1779725-63-1	C5H9NO2	115.063	[M+H]+	116.07	70.06	5.31367e+07	5.52073e+07	6.03908e+07	-	2.58383e+07	3.72883e+07	2.4372e+07	4.04389e+07	3.77196e+07	4.0095e+07	2.25896e+07	1.80864e+07	2.86697e+07	2.39642e+07	1.68536e+07	2.15031e+07	9.17484e+07	5.84727e+07	7.1198e+07	9.14548e+07	9.05727e+07	1.06881e+08	1.86239e+07	4.82618e+07	1.49219e+07	1.97112e+08	1.88977e+08	1.26647e+08
Lhnn101215	4-Methylsulfinyl-3-Butenyl Glucosinolate	Others	28463-24-3	C12H21NO10S3	435.033	[M-H]-	434.02	96.96	116208	138472	76264.7	C08420	100562	104134	84948.4	80781.5	102088	82436.5	138489	107536	84900.7	152469	132731	139296	153307	279431	217595	175575	150865	126946	164040	170991	144253	177227	223383	257155
MWSmce416	4-Methylsulfinylbutyl glucosinolate (Glucoraphanin)	Others	21414-41-5	C12H23NO10S3	437.048	[M-H]-	436.04	96.96	2.40931e+07	2.07796e+07	1.49073e+07	C08419	2.01877e+07	2.01901e+07	2.57913e+07	3.00336e+07	3.08315e+07	2.84642e+07	1.46253e+07	7.99419e+06	1.53818e+07	2.31974e+07	2.32525e+07	2.21799e+07	1.76689e+07	3.4147e+07	2.60375e+07	2.80789e+07	4.48161e+07	3.66732e+07	694550	1.30491e+07	924361	2.31093e+07	1.98332e+07	9.31025e+06
Lhnn101136	4-Methylthio-3-butenyl glucosinolate (Dehydroerucin)	Others	-	C12H21NO9S3	419.038	[M-H]-	418.03	96.96	113089	139429	93550.4	-	114908	24661	85872.3	102249	89260.2	95221.8	216933	93021.3	170055	420886	405818	331840	32317.8	38552.1	39117	88411	147569	127697	48450	57872.9	47776.3	201950	236326	376235
Lmnn001708	4-Methylthiobutyl glucosinolate (Glucoerucin)	Others	21973-56-8	C12H23NO9S3	421.053	[M-H]-	420.05	96.96	3.37861e+07	3.77476e+07	3.62515e+07	C08409	6.91455e+07	6.2087e+07	6.85133e+07	1.03803e+08	6.92457e+07	8.51898e+07	487915	149344	274016	529216	411969	749233	1.38951e+07	9.2219e+07	4.85865e+07	1.13665e+08	1.20848e+08	9.47982e+07	40533.3	119895	22565.7	462941	646927	358536
pme2828	4-Nitrophenol	Phenolic acids	100-02-7	C6H5NO3	139.027	[M+H]+	140.03	98.96	3.7373e+07	3.55202e+07	3.64567e+07	C00870	4.65195e+07	3.0449e+07	2.08791e+07	6.70852e+06	2.13971e+07	3.1693e+07	2.71336e+07	6.57212e+07	3.20229e+07	5.89966e+07	5.80777e+07	1.09317e+07	2.37889e+07	1.39715e+07	2.37778e+07	4.27117e+07	3.09975e+07	3.00448e+07	7.538e+07	8.77132e+07	7.17749e+07	3.29114e+07	3.76144e+07	5.84011e+07
zjgp122317	4-O-(2''-O-acetyl-6''-P-coumaroyl-β-D-glucopyranosyl)-P-coumaric acid	Others	-	C26H26O11	514.148	[M+H]+	515.15	177.05	118819	131030	108627	-							163729	99455.9	130689	189125	157372	176376	225689	160077	218795				82432.1	109083	67896.9	130397	137331	122669
Yajn002315	4-O-(3'-O-alpha-D-Glucopyranosyl)caffeoylquinic acid	Phenolic acids	1401352-63-3	C22H28O14	516.148	[M-H]-	515.14	191.06	433727	554702	463620	-	92438.3	87616.4	45948.8	45639.6	47452	64456.1	1.13376e+06	830281	990901	1.23244e+06	1.34998e+06	1.26963e+06	132323	141419	58498	48704.9	54899.9	48480.2	578454	825567	1.06662e+06	814465	983955	965860
Wafn002874	4-O-(4'-O-alpha-D-Glucopyranosyl)caffeoylquinic acid	Phenolic acids	1401352-62-2	C22H28O14	516.148	[M-H]-	515.14	323.08	231103	244528	210177	-	109312	95910.5	54661.8	129447	62272	75889.8	417128	363061	354180	501105	693756	466032	63295.3	61382.3	109325	75902.8	94941.5	84441.7	297266	295350	321240	439133	460275	405575
Zmhn002032	4-O-(6'-O-Glucosylcaffeoylglucosyl)-4-hydroxybenzyl alcohol	Phenolic acids	-	C28H34O15	610.19	[M-H]-	609.18	447.13	652500	819986	671945	-							575703	990108	813222	223164	293198	355145	3.16879e+06	374774	598346				8.89549e+06	1.05628e+06	1.17412e+06	650488	621996	523555
Waln002594	4-O-Galactoyl p-Coumaric acid	Phenolic acids	-	C15H18O9	342.095	[M-H]-	341.09	163.04	32874.3	24650.2	20050.7	-							50323	73965.2	62658.3	40055.7	33894.7	25686.3	17469.3	16440.2	10025				43105.3	38001	10276.5	38095.7	66765.3	49297.2
zjgp122321	4-O-acetyl-3-O-caffeoyl-2-C-methyl-D-erythronate*	Others	-	C16H18O9	354.095	[M+H]+	355.1	163.05	3.76343e+07	3.62633e+07	3.53461e+07	-	3.58877e+07	3.83694e+07	3.01011e+07	1.01238e+07	8.03313e+06	1.32248e+07	4.55909e+07	3.83427e+07	4.58712e+07	5.79481e+07	5.23207e+07	6.0071e+07	5.97407e+07	6.63654e+07	5.40188e+07	9.84959e+06	1.05188e+07	1.05623e+07	3.07353e+07	3.15291e+07	2.45567e+07	5.93654e+07	5.45073e+07	4.85238e+07
pma6460	4-O-p-Coumaroylquinic acid	Phenolic acids	32451-86-8	C16H18O8	338.1	[M-H]-	337.09	163.04	8.33801e+06	7.31037e+06	6.48886e+06	C10441	7.58508e+06	8.74606e+06	5.87423e+06	1.94729e+06	1.94012e+06	2.13953e+06	1.54738e+07	1.20489e+07	1.33144e+07	1.34772e+07	1.16356e+07	1.56144e+07	1.00525e+07	9.03326e+06	5.84374e+06	1.28927e+06	1.44296e+06	1.65985e+06	6.625e+06	6.90928e+06	6.16227e+06	1.50817e+07	1.52639e+07	1.28329e+07
Wdtp010604	4-Octylphenol-1-O-glucuronide	Phenolic acids	-	C20H30O7	382.199	[M+H]+	383.2	267.12	28777.9	22994.2	24543.8	-	17648.1	22178.4	21870.4	22394.6	23707.5	21554.3	29503.2	32136.2	26296	25545.8	27892.1	27756.4	24015.6	20631.4	21713.2	24955.1	19776.7	20730.3	30741.5	30729.6	35023.2	31853.5	32872.9	29847.6
pmb0885	4-Oxo-9Z,11Z,13E,15E-Octadecatetraenoic Acid	Lipids	-	C18H26O3	290.188	[M+H]+	291.2	191.11	104780	120493	119543	-	37959	45073.8	40610.5	44939.2	54756.7	54100.2	251205	231586	283155	183091	168329	273273	32506	13105.6	19952	27839	41347.1	30762	157705	255397	256722	341007	282524	223361
pme2596	4-Pyridoxic acid	Others	82-82-6	C8H9NO4	183.053	[M+H]+	184.06	148.04	2.93591e+06	2.95127e+06	2.51981e+06	C00847	2.69288e+06	2.93064e+06	2.04498e+06	3.89874e+06	3.58009e+06	3.01638e+06	3.0623e+06	3.55722e+06	2.56868e+06	2.58791e+06	2.61098e+06	2.39801e+06	2.12072e+06	2.41091e+06	2.60031e+06	2.4853e+06	2.32961e+06	2.40906e+06	3.54454e+06	3.22813e+06	3.39213e+06	2.17844e+06	2.04725e+06	2.12028e+06
pmb0801	4-Pyridoxic acid-O-glucoside	Others	-	C14H19NO9	345.106	[M+H]+	346.11	184.06	458694	433723	429516	-	42070.8	55858	38363.6	25334.8	25140.7	40478.2	645654	1.30792e+06	535651	1.10939e+06	1.30194e+06	601523	42123.3	52667.1	51377.3				2.11264e+06	1.42586e+06	2.05458e+06	472465	627850	655351
Wcsn010254	4-[3-(4,8-dimethylnona-3,7-dienyl)-3-methyloxiran-2-yl]butan-2-one*	Others	-	C18H30O2	278.225	[M-H]-	277.22	277.22	1.14739e+07	1.22829e+07	1.28299e+07	-	1.79081e+07	1.4707e+07	1.22191e+07	1.23791e+07	1.09188e+07	1.11739e+07	1.42012e+07	1.34462e+07	1.40857e+07	1.19932e+07	1.09187e+07	1.29471e+07	1.10337e+07	1.11592e+07	1.16467e+07	1.27388e+07	1.14847e+07	1.36575e+07	5.60218e+06	7.44529e+06	5.83366e+06	9.26515e+06	7.64486e+06	7.1389e+06
Zbqp002313	4-amino-5-(butylamino)-5-oxopentanoic acid	Amino acids and derivatives	-	C9H18N2O3	202.132	[M+H]+	203.14	84.04	292257	323415	279132	-	420890	323760	287921	514788	571275	715759	224881	97132.9	198610	108431	139411	132108	294008	196006	279106	351825	952124	284243	103260	132105	103865	158525	623010	107524
Zbqp003444	4-amino-5-oxo-5-(pentylamino)pentanoic acid	Amino acids and derivatives	-	C10H20N2O3	216.147	[M+H]+	217.16	84.04	50955.6	35662.7	27606.9	-	16761.7	31259.7	226726	70444.6	69755.6	29908
Zaln004057	4-caffeoylshikimic acid*	Phenolic acids	-	C16H16O8	336.084	[M-H]-	335.08	179.03	93761.2	63991.7	32317.1	-	40271.7	40017.8	31260	18830.1	13758.8	13815.2	132528	97524.3	142530	172830	138498	106458	46263.8	51258.8	82518.5	27660.6	13780.8	18761.2	66672.5	15068.4	72510	145537	227626	216329
Ladp002110	4-hydroxy-2-oxo-1,2-dihydroquinoline-3-carboxylic acid	Alkaloids	73776-24-6	C10H7NO4	205.037	[M+H]+	206.04	160.04	413970	376099	476485	-	579461	629937	645186	958027	963072	909593	221014	331554	258233	307105	281644	258204	309979	292167	339653	992910	667200	679068	620844	323587	692855	68814.9	133616	136527
Lhhp120826	4-hydroxy-3(3-methylbut-3-en-2-yl)benzaldehyde*	Others	-	C12H14O2	190.099	[M+H]+	191.11	145.1	51818.1	47914.9	55344.4	-	15834.4	29228.2	24520.7	18966.3	16511.9	26362.4	87940.2	65488.9	71156	59740.7	80674.8	60614.6	29477.7	25693.8	25907.5	33215.8	24705.3	35026.9	79717.6	83060	67749.8	88163.8	77510.6	64985.4
Wayp004564	4-hydroxy-4-(3-pyridyl)-butanoic acid	Alkaloids	15569-97-8	C9H11NO3	181.074	[M+H]+	182.08	136.08	1.1517e+06	740568	805265	C19579	191321	177581	227788	221603	198204	165172	1.48663e+06	1.82082e+06	2.02654e+06	1.14759e+06	1.22288e+06	1.30234e+06	176184	125273	94979.4	134606	165172	226137	2.15352e+06	2.23685e+06	1.80458e+06	2.05544e+06	1.56795e+06	1.2973e+06
Zmmp002106	4-methyl-1,5,2,3-dioxadiazinan-2-amine	Nucleotides and derivatives	-	C3H9N3O2	119.07	[M+H]+	120.08	77.04	1.42679e+07	1.29573e+07	1.21318e+07	-	2.09559e+07	2.23992e+07	2.74919e+07	2.41235e+07	2.53481e+07	2.37451e+07	6.26347e+06	4.51684e+06	6.17196e+06	6.39261e+06	5.59937e+06	6.18457e+06	1.02303e+07	9.51853e+06	1.06851e+07	2.78877e+07	2.17336e+07	2.0756e+07	5.29105e+06	6.70554e+06	5.51628e+06	8.73351e+06	5.60119e+06	5.58439e+06
pme1474	5'-Deoxy-5'-(methylthio)adenosine	Nucleotides and derivatives	2457-80-9	C11H15N5O3S	297.09	[M+H]+	298.1	136.06	4.16033e+07	3.33133e+07	3.85245e+07	C00170	4.90493e+07	4.11111e+07	5.55496e+07	4.85513e+07	3.67498e+07	4.0016e+07	3.557e+07	2.75146e+07	2.62796e+07	2.67573e+07	2.26803e+07	2.76447e+07	3.85985e+07	5.23847e+07	4.56146e+07	3.56513e+07	4.27771e+07	3.5393e+07	1.80468e+07	1.51137e+07	1.63882e+07	2.35015e+07	2.5529e+07	2.08614e+07
MWSmce116	5'-Deoxyadenosine*	Nucleotides and derivatives	4754-39-6	C10H13N5O3	251.102	[M+H]+	252.1	136.06	678024	652105	646944	C05198	2.35733e+06	2.60388e+06	2.73214e+06	569763	370486	504725	307517	276614	251797	128150	152409	118030	1.0711e+06	1.37219e+06	953620	629545	739134	260279	107235	55408.7	127412
Zbzp007397	5,6,7,7a-tetrahydro-4,4,7a-trimethyl-2(4H)-benzofuranone	Others	15356-74-8	C11H16O2	180.115	[M+H]+	181.12	135.12	309819	303832	331689	-	72221.3	89535.6	56265.4	102357	137277	158654	958044	714669	761735	481097	406706	638701	74283.1	52010.7	52433.5	117982	105170	120002	373147	322803	469284	736261	460803	348420
Lmjp101402	5,7-Dihydroxycoumarin	Lignans and Coumarins	2732-18-5	C9H6O4	178.027	[M-H]-	177.02	135.04	26058.5	28082.6	25094.4	-	8039.03	10039	15052.5				56148.4	33146.5	37109.6	70311.4	53222	75046.3	36105	46132	30087.5				42119.4	28066	43118.5	57157.7	70185.1	49132.5
Lhnn101121	5-(Methylsulfinyl)amyl glucosinolate	Others	-	C13H25NO10S3	451.064	[M-H]-	450.06	386.06	2.80205e+06	3.13788e+06	2.41817e+06	-	4.29196e+06	3.54373e+06	3.54836e+06	4.22292e+06	3.62778e+06	3.74701e+06	2.00258e+06	1.13936e+06	1.40641e+06	1.776e+06	1.59318e+06	2.57876e+06	3.68281e+06	5.80466e+06	3.82943e+06	4.19586e+06	5.69625e+06	5.75976e+06	253421	1.33166e+06	338692	1.58078e+06	1.81742e+06	2.15026e+06
Lmbn001467	5-Acetamidopentanoic Acid	Organic acids	1072-10-2	C7H13NO3	159.089	[M-H]-	158.08	116.07	130332	136362	129442	C03087	188490	263685	160423	243636	270462	319829	106367	73262.5	114430	48182.7	43154.4	44042.3	149376	68236.7	89309.7	161424	185486	216348	60212	71186.6	107370	55200.5	79277.4	62216.7
pmp001201	5-Aminocycloheptane-1,2,3-triol	Alkaloids	-	C7H15NO3	161.105	[M+H]+	162.11	79.1	26563.1	47535.8	26781.8	-							59881.6	33752.1	55276	39509	32332.2	12369.1	46514.8	25127.8	50250.3	19362.2	17075.7	19076.6	40130.7	44574.6	29971.2	68968.1	30103.6	46517.5
Lmqp000329	5-Aminoimidazole ribonucleotide	Nucleotides and derivatives	25635-88-5	C8H14N3O7P	295.057	[M+H]+	296.07	104.11	6.86641e+06	7.25783e+06	6.42778e+06	-	2.5748e+06	1.27466e+06	1.46235e+06	6.08812e+06	6.44896e+06	6.08396e+06	6.14316e+06	8.82123e+06	7.01644e+06	1.30458e+07	1.41206e+07	1.25172e+07	869490	832550	915767	4.48815e+06	3.98889e+06	3.81506e+06	7.09884e+06	1.00183e+07	7.13781e+06	1.89148e+07	1.9048e+07	1.86029e+07
pma3649	5-Aminolevulinic Acid	Alkaloids	106-60-5	C5H9NO3	131.058	[M+H]+	132.07	86.06	5.13015e+07	5.77761e+07	4.97776e+07	C00430	8.55275e+07	7.44602e+07	8.90348e+07	1.03182e+08	9.50074e+07	7.34881e+07	1.16358e+07	7.19448e+06	1.14543e+07	8.34477e+06	6.15248e+06	8.08302e+06	3.63626e+07	3.25719e+07	2.93109e+07	7.76249e+07	6.88047e+07	7.22713e+07	6.21655e+06	6.75296e+06	4.36803e+06	8.75948e+06	7.30397e+06	5.28729e+06
pme0120	5-Aminovaleric acid	Organic acids	660-88-8	C5H11NO2	117.079	[M+H]+	118.09	101.06	26022	27248.2	32297.4	C00431	42685.1	34163.9	38779.8	36935.7	32948.3	41545.1	37682.1	21540.1	36374	28710.3	22182	26032.8	19986	35076.9	26923.1	49991.8	45195.3	46451.8
Lmmn003663	5-Glucosyloxy-2-Hydroxybenzoic acid methyl ester	Phenolic acids	-	C14H18O9	330.095	[M-H]-	329.09	167.04	132478	231516	224507	-							1.24733e+06	218560	239373	864371	1.03965e+06	730893	24065.1	10807.2	19214.9				249032	664061	457352	599921	427327	842435
Lmqn009304	5-Hydroxy-7,4'-dimethoxy-6,8-dimethylflavone; Eucalyptin	Flavonoids	3122-88-1	C19H18O5	326.115	[M-H]-	325.11	293.08	56942.2	67688.6	64787.7	-	76462.6	113929	49801.6	91522.1	93211.2	108658							56203.9	122500	120732	209944	216369	306687
Wcgp011192	5-Hydroxy-8,8-dimethyl-1,3,4,4a,4b,5,6,7,8a,9-decahydrophenanthren-2-one	Others	-	C16H24O2	248.178	[M+H]+	249.18	193.12	26290.7	23116.3	19562.1	-	27408.9	16153.9	14697.5	13736	18647.6	25114.5	26757.8	22804.2	18897.9	15243.7	15088.1	25146.2	26699.9	24478.3	22970.5	21444.9	25776.2	16149.1	14203.3	21048	16102.6	24885.7	28674.9	24512.8
MWSprf117	5-Hydroxy-DL-tryptophan(5-HTP)	Amino acids and derivatives	56-69-9	C11H12N2O3	220.085	[M+H]+	221.09	130.06	2.11288e+06	2.08668e+06	2.21916e+06	C01017	1.65639e+06	1.88728e+06	2.00048e+06	3.74326e+06	4.31016e+06	4.73892e+06	850094	1.59134e+06	1.88677e+06	1.28936e+06	1.02702e+06	1.01475e+06	2.48935e+06	1.89551e+06	2.02561e+06	2.53228e+06	2.26821e+06	3.15181e+06	1.07062e+06	1.13103e+06	1.17865e+06	1.11779e+06	1.12296e+06	806288
mws0597	5-Hydroxyindole-3-acetic acid	Alkaloids	54-16-0	C10H9NO3	191.058	[M-H]-	190.05	146.06	241345	300560	184247	C05635	223630	270131	355306	214952	293442	268352	319564	524475	593953	261084	305212	317886	200973	85896.2	131719	98123.1	86171.4	86197.7	496058	458465	614047	221447	187292	227015
pme2836	5-Hydroxytryptophol	Alkaloids	154-02-9	C10H11NO2	177.079	[M+H]+	178.09	160.08	64583.8	58491	71587.2	-	61996.8	52118.6	32209.2				82324.2	84277	54868.6	131573	221719	73104.6							136495	75145.2	181544	124281	81626.9	65801
mws0572	5-Methylcytosine	Nucleotides and derivatives	554-01-8	C5H7N3O	125.059	[M+H]+	126.07	109.04	56563.9	77208.3	65661.2	C02376				85667.2	32107	99978.9	61952.5	85300.6	77651.2	79906.7	92646.9	67899.1	31404	94471.7	33846.8				84395.9	68235.2	96055.8	46128	47428.4	58362.7
MWSHC20125	5-O-Caffeoylshikimic acid	Phenolic acids	73263-62-4	C16H16O8	336.084	[M-H]-	335.08	135.05	91260	107390	102256	-	49060.3	90563.3	42770.7	26660.2	21389.1	22649.3	284117	127572	311592	355329	341403	407745	96849.1	105655	142125	22649.3	38997.7	33968.3	147158	40873	134583	446722	581860	609131
Zmhn001703	5-O-Galloyl-D-hamamelose*	Phenolic acids	-	C13H16O10	332.074	[M-H]-	331.07	169.02	661709	628545	627418	-							1.24282e+06	1.30996e+06	1.03387e+06	1.34338e+06	1.27243e+06	902753	51672.9	67045.5	85794				1.80271e+06	1.07693e+06	1.30374e+06	618262	692908	807410
MWSmce417	5-O-Methylvisammioside	Others	84272-85-5	C22H28O10	452.168	[M+H]+	453.17	291.13	360832	336550	396442	-	280969	287343	629026	235303	130484	191098	360789	367972	383608	222469	278278	280932	216792	1.1622e+06	396438	272380	416456	283823	128011	185391	263148	245283	212488	175431
pmb3074	5-O-p-Coumaroylquinic acid	Phenolic acids	1899-30-5	C16H18O8	338.1	[M-H]-	337.09	191.06	1.06233e+06	1.25463e+06	890545	C12208	498008	1.14097e+06	742169	560030	307272	323684	4.32417e+06	2.62312e+06	3.07308e+06	3.27763e+06	2.94929e+06	2.15603e+06	477129	403716	408690	322562	106681	154247	697977	467932	775426	1.56644e+06	1.31336e+06	1.49851e+06
pmb3061	5-O-p-Coumaroylquinic acid O-glucoside	Phenolic acids	-	C22H28O13	500.153	[M-H]-	499.15	163.1	2.97857e+06	2.95249e+06	2.77488e+06	-	248503	365154	263043	59508.9	93403.1	69527.2	9.49024e+06	7.87576e+06	7.21187e+06	8.69171e+06	8.43507e+06	9.19465e+06	534804	694294	693037	29761	54483.4	61231.9	7.43959e+06	6.10606e+06	6.38663e+06	5.95529e+06	6.44269e+06	7.16395e+06
mws0263	5-Oxo-L-Proline	Amino acids and derivatives	98-79-3	C5H7NO3	129.043	[M-H]-	128.035	82.0298	46981.7	24336.7	29466.2	C01879	85988.9	89967.8	74053.1	66889.9	75640.7	53905.3							21196.1	31255.9	48574.6	100318	93946.6	74845.4
Zmmp000969	5-Ribofuranosylnicotinamide	Nucleotides and derivatives	107325-67-7	C11H14N2O5	254.09	[M+H]+	255.1	123.06	1.52706e+07	1.40163e+07	1.34627e+07	-	1.60668e+07	1.64294e+07	1.62912e+07	2.22579e+07	1.91903e+07	2.97118e+07	8.90469e+06	5.2687e+06	9.66253e+06	7.19884e+06	4.18307e+06	1.68465e+07	1.46351e+07	2.00978e+07	2.21101e+07	2.6489e+07	2.93013e+07	3.04982e+07	3.04096e+06	7.05747e+06	2.79465e+06	2.29128e+07	1.92812e+07	1.18437e+07
Wbwp010459	5-[(2r,3s,4s,5s)-5-(2h-1,3-benzodioxol-5-yl)-3,4-dimethyloxolan-2-yl]-2-methoxyphenol*	Lignans and Coumarins	-	C20H22O5	342.147	[M+H]+	343.15	163.07	2.1559e+06	2.15061e+06	2.05437e+06	-	2.14928e+06	2.25555e+06	2.11722e+06	2.18624e+06	2.05642e+06	2.02484e+06	1.98971e+06	2.05669e+06	1.95875e+06	2.06732e+06	2.09668e+06	1.89197e+06	2.35888e+06	2.3559e+06	2.40637e+06	2.294e+06	2.35007e+06	2.28502e+06	2.28004e+06	2.26696e+06	2.14962e+06	2.14064e+06	2.22727e+06	2.18393e+06
Zahn007990	5-hydroxy-3,4-dimethyl-5-pentylfuran-2(5H)-one*	Others	-	C11H18O3	198.126	[M-H]-	197.12	153.13	113954	128278	88571.4	-	137212	269874	97128.2	124298	103879	135970	13195.7	10811.6	8767.39	11383.5	11016	11964.7	237816	215437	236081	382183	348116	429310	6733.49	9025.86	9176.99	10026.9	12890.1	10357.2
Satp005088	5-hydroxy-7-(2-hydroxypropyl)-2-(3-hydroxy-2-(4-hydroxy-3,5-dimethoxybenzyl)propyl)-chromone	Flavonoids	-	C24H28O8	444.178	[M+H]+	445.18	167.07	53863.5	48550.3	77567.8	-										93648.2	161563	70240.5							57762	270861	29279.5	64441.7	102639	83531.2
pmp000194	6''-O-Malonylgenistin	Flavonoids	51011-05-3	C24H22O13	518.106	[M+H]+	519.11	271.06	61847.7	58024.5	43967	C16192	12686.6	20522.9	18151.3				23410	66037.5	101957	96943.2	86590.9	121181							153837	130996	153854	48241.7	63298.5	65054.8
Hmbn002692	6'-O-Feruloyl-D-sucrose	Phenolic acids	118230-77-6	C22H30O14	518.164	[M-H]-	517.16	175.04	1.08321e+06	1.52998e+06	990924	-	186259	138443	102877	241183	276007	158990	1.16702e+06	2.18839e+06	1.40571e+06	1.26854e+06	1.1427e+06	1.04261e+06	731106	770037	722338	193599	140582	103962	2.06082e+06	2.30026e+06	1.58487e+06	789507	1.28089e+06	1.32732e+06
Lmsn003628	6'-O-Sinapoylsucrose*	Phenolic acids	-	C23H32O15	548.174	[M-H]-	547.17	223.06	2.8682e+06	2.04925e+06	2.94351e+06	-	1.38318e+06	1.61118e+06	1.62317e+06	534435	683962	501792	5.05758e+06	4.62454e+06	5.79469e+06	2.5691e+06	3.09506e+06	2.61162e+06	4.94998e+06	7.65685e+06	5.22772e+06	524700	371928	567332	1.81952e+06	2.88497e+06	3.74471e+06	1.98364e+06	2.0134e+06	1.68317e+06
Cmdn003997	6'-O-α-D-galactosylbarlerin*	Terpenoids	927691-89-2	C25H38O17	610.211	[M-H]-	609.2	447.12	289011	405806	210743	-													63620.4	251316	432755				958338	831764	841821	571766	616962	725022
Cmdn004285	6'-O-β-D-glucosylbarlerin*	Terpenoids	927691-88-1	C25H38O17	610.211	[M-H]-	609.2	447.12	497002	280012	213253	-	58813.4	53597.2	78610.5				480075	641347	380061	420067	537510	532586	62294	293789	55319.3				1.19655e+06	697511	618761	476325	553762	266035
Wcsn010496	6,10,14-Trimethylpentadeca-5,9-Diene-2,13-Dione	Others	-	C18H30O2	278.225	[M-H]-	277.22	233.23	243061	248080	246743	-	386220	290865	256663	239956	230533	242021	265635	264248	281224	238813	234903	260319	227196	232464	236704	234188	243891	288918	110051	132739	106447	192617	154955	130035
Cmpp003619	6,7-Dihydroxy-4-methylcoumarin	Lignans and Coumarins	529-84-0	C10H8O4	192.042	[M+H]+	193.05	105.07	279139	213526	311222	-	108477	44734.2	71818.9				1.43916e+06	288358	1.20992e+06	1.58673e+06	1.72786e+06	1.51291e+06	352222	262241	293881	74050.6	33194.8		466186	510009	490783	1.57745e+06	396323	1.24008e+06
Zbdn007423	6,7-Dimethoxy-4-chromanone	Flavonoids	-	C11H12O4	208.074	[M-H]-	207.07	192.04	4.519e+06	5.0248e+06	4.54915e+06	-	1.00435e+06	1.33516e+06	754586	26828	38001.3	66524.3	5.69363e+06	3.12917e+06	4.6925e+06	2.40863e+06	1.86272e+06	3.39554e+06	6.6208e+06	1.30823e+07	8.8571e+06	145600	206506	193857	1.53927e+06	1.79521e+06	1.00277e+06	1.80197e+06	2.5364e+06	2.04141e+06
Labp004779	6,7-di-O-methyl-N-deacetylisoipecosidic acid	Alkaloids	-	C26H35NO11	537.221	[M+H]+	538.23	175.07	931873	760060	1.0321e+06	-	141999	99055	77629.2	124115	15795.2	10308.7	3.63522e+06	806594	1.0248e+06	1.30891e+06	1.46164e+06	1.72413e+06	414041	436771	639728	167055	295959	100237	353503	483247	402721	2.87132e+06	2.85812e+06	3.26737e+06
Lmln007483	6,9,10-Trihydroxyoctadec-7-enoic acid; Sanleng acid*	Lipids	-	C18H34O5	330.241	[M-H]-	329.23	171.101	37341.7	38737	31596.5	-	41390.9	43362.8	36539.7	109630	118112	100326	33328.1	34041.5	34813.8	34131.3	32378	32624.7	27552.6	23469.1	21688	35336.7	44158	23501.7	24313.2	22299.8	28957	22428.8	18074.9	12955.3
Yamn004462	6-((4-(3-hydroxy-2-(4-(3-hydroxypropyl)-2-methylphenoxy)propoxy)-2-methoxyphenoxy)methyl)tetrahydro-2H-pyran-2,3,4,5-tetraol*	Lignans and Coumarins	-	C26H36O11	524.226	[M-H]-	523.22	361.16	1.15029e+06	871549	761293	-	209385	310718	242972	141094	121779	129244	930492	987356	1.3287e+06	965634	659191	744921	1.27183e+06	430414	620332	156407	121505	174321	1.74854e+06	2.05579e+06	1.53033e+06	1.15148e+06	952459	1.07408e+06
Hmbn002190	6-(Methylsulfonyl)Hexyl glucosinolate	Others	74542-18-0	C14H27NO11S3	481.075	[M-H]-	480.07	96.96	99027.8	116347	120707	-	247352	223164	186673							45473.8	68956.3	68871.1	104431	199158	141228				23018.7	51797	44653.9	132362	64376	62145.1
pme0274	6-Aminocaproic acid	Organic acids	60-32-2	C6H13NO2	131.095	[M+H]+	132.1	69.07	9.10116e+06	1.21544e+07	1.07845e+07	C02378	1.47825e+07	1.37906e+07	1.59189e+07	1.45772e+07	1.24367e+07	1.32607e+07	1.68639e+06	973020	1.79975e+06	1.17132e+06	1.37604e+06	1.50435e+06	9.86022e+06	8.38617e+06	7.99902e+06	1.36771e+07	1.65593e+07	1.2316e+07	1.12688e+06	1.15835e+06	784190	1.236e+06	785064	595356
Jmgn004021	6-C-Glucosyl-2-Hydroxynaringenin	Flavonoids	-	C21H22O11	450.116	[M-H]-	449.11	269.05	617111	878218	507676	-	881294	833806	1.06464e+06	1.12455e+06	1.13912e+06	1.39015e+06	416298	466819	366041	571146	486728	637312	543291	818382	708830	1.1432e+06	1.41035e+06	1.25344e+06	752095	345917	466603	823082	663385	663157
Lmjp003655	6-C-MethylKaempferol-3-glucoside*	Flavonoids	-	C22H22O11	462.116	[M+H]+	463.12	301.08	128093	110679	145184	-							760032	342627	390661	45800.5	60875.5	41440.3							104834	88334.5	414137
MWSslk102	6-Chloropurine	Nucleotides and derivatives	87-42-3	C5H3ClN4	154.005	[M+H]+	155.01	119.04	167430	150981	95731.5	-	159212	220845	160907	152759	118116	152759	182840	135427	140559	129361	145656	162297	195165	145632	128298	134498	164979	151742	121192	132391	126281	160907	152759	110988
Lmdn001560	6-DeoxyCatalpol	Terpenoids	99499-99-7	C15H22O9	346.126	[M-H]-	345.12	165.06	439766	438750	412202	-	628008	862063	1.00631e+06	1.18269e+06	1.34298e+06	1.17093e+06	239875	174893	185036	223393	198444	227633	585069	403983	511236	806797	671007	772467	225412	255428	178732	359827	335001	300524
pmp001198	6-Deoxyfagomine	Alkaloids	197449-09-5	C6H13NO2	131.095	[M+H]+	132.1	57.03	1.14756e+07	1.13737e+07	1.13663e+07	-	2.35821e+07	2.39198e+07	2.06363e+07	1.94613e+07	2.01778e+07	1.91919e+07	1.9037e+06	1.45777e+06	2.36949e+06	1.59644e+06	1.60717e+06	1.54458e+06	1.0915e+07	1.06291e+07	1.07432e+07	2.24341e+07	2.02704e+07	1.95434e+07	1.45611e+06	1.47432e+06	1.17794e+06	1.55911e+06	1.19729e+06	880291
Zmyn003693	6-Hydroxy-2'-methoxyflavone	Flavonoids	61546-59-6	C16H12O4	268.074	[M-H]-	267.07	252.04	15043.7	17515.3	15831.3	C15203	12522	17423.6	9576.99	6446.72	6999.91	6999.23	27693.1	22029.5	31912.8	22053.1	17241.7	18752.7	16464.5	18939.9	24083.1	17424.5	14566.4	13974.7	12871.8	12837.2	13091	23803.9	25920.6	13763.5
Lmsn004132	6-Hydroxy-4',5,7-trimethoxyflavanone; Hamiltone A	Flavonoids	6626-61-5	C18H18O6	330.11	[M-H]-	329.094	167.04	286227	293759	175517	-							533525	759489	694209	712399	831378	495869	17583.5	12826.8	18837.5	13821.2	10135.6	7583.58	655295	961471	647677	335230	374099	449419
pmb2673	6-Hydroxydopaquinone	Amino acids and derivatives	135791-48-9	C9H9NO5	211.048	[M-H]-	210.04	135.04	31410.5	27184.8	20778.1	-	29960	32514.6	32002.3	56023.5	62751.2	60170.5	14140.9	8274.52	13320.3	13421.1	12216.7	12358.7	31620.5	21083.7	25140.1	36055.2	58805.8	53251.6				19973.2	16623.7	8883.03
Zmhp001956	6-Hydroxykaempferol-3,6,7-O-triglucoside	Flavonoids	-	C33H40O22	788.201	[M+H]+	789.2	303.05	2.77931e+06	3.83516e+06	2.50721e+06	-	217722	223686	211202				2.54157e+07	9.19044e+06	8.33804e+06	1.97965e+06	1.70474e+06	2.30096e+06	49879.9	43187.2	1.754e+06				778334	2.27867e+06	1.01156e+07	3.3865e+06	2.74685e+06	3.80057e+06
pmp001312	6-Hydroxykaempferol-3,7,6-O-triglycoside	Flavonoids	-	C33H40O22	788.201	[M+H]+	789.21	303.1	9.13124e+06	1.0749e+07	9.83955e+06	-	890822	800850	1.41287e+06				5.16632e+07	2.30322e+07	2.42913e+07	5.03344e+06	5.00802e+06	5.57533e+06	184209	279872	1.06822e+07	12125.1	11994.3	22217.1	2.23302e+06	3.61736e+06	2.84031e+07	6.38619e+06	7.26715e+06	9.73156e+06
pmp001311	6-Hydroxykaempferol-7,6-O-Diglucoside	Flavonoids	-	C27H30O17	626.148	[M+H]+	627.16	303.1	473114	534864	682922	-	170742	260968	277084				2.99855e+06	1.32491e+06	1.14771e+06	802808	283673	215203	93881.6	76827	2.33679e+06				650379	245671	2.71166e+06	284135	468669	425026
pmp001309	6-Hydroxykaempferol-7-O-glucoside	Flavonoids	-	C21H20O12	464.096	[M+H]+	465.1	303.1	1.00789e+06	454747	463172	-	115112	138333	228002	68506.5	35661.4	43263	1.56863e+06	640652	1.91212e+06	888538	678386	376149	60501.3	48675.2	190030	40716.2	54085.3	95303.8	470298	680788	2.4365e+06	1.02036e+06	1.72632e+06	1.51878e+06
Hmcn001884	6-Hydroxyluteolin 5-glucoside	Flavonoids	-	C21H20O12	464.096	[M-H]-	463.09	301.03	129538	81684.8	92136.1	-							330610	139933	153977	119918	136194	119639							85813.5	140521	202000	218335	234743	190572
Latp003160	6-Hydroxymellein	Others	70901-60-9	C10H10O4	194.057	[M+H]+	195.06	117.03	7.29223e+06	5.73578e+06	5.60103e+06	C02379	739341	705960	230016				1.31983e+07	1.59223e+07	1.21751e+07	8.88297e+06	1.14002e+07	9.68682e+06	5.37576e+06	3.03959e+06	4.46879e+06	233874	120996	177655	1.01921e+07	7.50798e+06	4.17624e+06	6.91258e+06	9.09777e+06	9.06041e+06
mws0987	6-MethylCoumarin	Lignans and Coumarins	92-48-8	C10H8O2	160.052	[M+H]+	161.06	115.05	68291	65891.9	77645.9	-							69105.5	80832.9	74499	73911.7	60388.4	66293.2	41536	22816	22671.4				156660	229638	171709	174670	171744	129822
MWS2032	6-Methylnicotinamide	Alkaloids	6960-22-1	C7H8N2O	136.064	[M+H]+	137.07	65.04	47965.9	42654.6	59517.5	-	51004.5	27733.2	89960.1	76898.7	76818.2	72226.1	93778.4	20291.4	84460.3	80030.8	69876.9	79285	34463.6	42753.1	26000.2				57309.7	54321	30602.7	135374	45063.2	45655.2
Cmyn102345	6-Methylsulfinylhexyl glucosinolate	Others	33049-17-1	C14H27NO10S3	465.08	[M-H]-	464.07	96.96	1.29786e+06	1.34162e+06	1.15601e+06	-	1.7757e+06	2.09003e+06	1.92234e+06	2.89266e+06	389802	2.64385e+06	156044	92203.2	186883				1.45048e+06	1.75511e+06	852890	3.53894e+06	2.80368e+06	3.3118e+06	11196.8	102384	139547
Ymjm000116	6-O-Acetylarbutin	Phenolic acids	10338-88-2	C14H18O8	314.1	[M-H]-	313.09	151.04	615931	955845	699629	-	113228	57063.1	52607.4	195590	168318	194679	2.76862e+06	1.52699e+06	1.36393e+06	1.43564e+06	1.6901e+06	1.19777e+06	53688.7	31854	47318.5	70062	142650	74908	1.48858e+06	1.92815e+06	1.02932e+06	1.41833e+06	1.43815e+06	1.07865e+06
Zmhn001793	6-O-Caffeoyl-D-glucose	Phenolic acids	-	C15H18O9	342.095	[M-H]-	341.09	179.03	4.6667e+06	5.48564e+06	3.75157e+06	-	233205	266116	292139				8.26743e+06	1.01234e+07	9.27795e+06	8.65579e+06	9.63373e+06	6.36304e+06	1.44764e+06	2.2071e+06	2.49721e+06				6.99874e+06	9.06332e+06	5.76834e+06	6.75893e+06	1.32233e+07	1.06972e+07
Lmfn000604	6-O-Galloyl-β-D-glucose*	Phenolic acids	13186-19-1	C13H16O10	332.074	[M-H]-	331.07	169.01	592204	618956	687846	-							1.17731e+06	1.41144e+06	1.04137e+06	1.39526e+06	1.41702e+06	904631	45342.2	45016.1	71073.2				1.79543e+06	1.16222e+06	1.58293e+06	615914	640645	856150
MWS4525	6-O-methylguanine	Nucleotides and derivatives	20535-83-5	C6H7N5O	165.065	[M+H]+	166.07	124.05	6.57699e+06	7.04646e+06	7.75068e+06	-	8.39313e+06	1.28303e+07	9.71863e+06	5.82721e+06	6.91577e+06	7.50313e+06	8.33642e+06	9.01787e+06	1.04644e+07	6.20533e+06	4.88512e+06	6.89393e+06	8.26766e+06	9.91497e+06	9.2314e+06	9.68483e+06	1.0235e+07	9.94329e+06	4.50824e+06	6.37905e+06	2.10743e+06	6.51812e+06	6.67742e+06	6.16462e+06
Lmfn003035	6-O-p-Coumaroyl-β-D-glucose*	Phenolic acids	114297-65-3	C15H18O8	326.1	[M-H]-	325.09	145.03	4.0868e+06	4.83524e+06	5.47206e+06	-	859773	784611	643194	105091	226211	40512.6	3.90456e+06	6.58141e+06	5.84315e+06	3.64586e+06	2.72647e+06	4.02579e+06	5.12801e+06	3.49248e+06	2.52481e+06				1.05893e+07	7.61524e+06	3.2156e+06	8.09635e+06	7.48032e+06	1.03634e+07
Wdsp002909	6-[(7-hydroxy-2-methyl-6-oxo-3,4-dihydroisoquinolin-1-yl)methyl]-2,3-dimethoxybenzoic acid	Alkaloids	-	C20H21NO6	371.137	[M+H]+	372.14	163.04	3.31514e+06	3.09461e+06	3.62413e+06	-	1.32383e+06	763886	1.03753e+06	299104	510779	416033	5.70228e+06	4.64082e+06	5.50015e+06	6.35837e+06	6.70796e+06	7.9248e+06	2.02336e+06	1.68783e+06	1.21322e+06	357007	389782	324736	2.73559e+06	3.5957e+06	2.12159e+06	7.14622e+06	7.12423e+06	5.71699e+06
Walp003622	6-beta-d-glucopyranosyloxyindole-3-carboxylic acid	Alkaloids	-	C15H17NO8	339.095	[M+H]+	340.1	178.05	7.36793e+06	1.03674e+07	1.19438e+07	-	944694	244419	222908	327981	394889	47716.2	2.22196e+07	6.77806e+06	1.65148e+07	1.71686e+07	1.56673e+07	1.92564e+07	1.06562e+06	1.7506e+06	1.24092e+06	352657	155740	183222	5.99424e+06	8.41199e+06	7.571e+06	1.86494e+07	1.10078e+07	1.11988e+07
ZbWn001980	6-methoxyhexyl hydrogen sulfate	Others	-	C7H16O5S	212.072	[M-H]-	211.06	96.96	706252	745813	785250	-	894247	700798	786015	1.41863e+06	1.61884e+06	1.51387e+06	978873	919337	816611	1.18622e+06	1.11697e+06	1.03573e+06	996319	734850	908205	1.07676e+06	1.13679e+06	1.34392e+06	705570	762348	671839	784816	759119	856972
Lhnn101126	7-(Methylthio)hexyl glucosinolate	Others	-	C14H27NO9S3	449.085	[M-H]-	448.08	96.96	9.98284e+07	1.05609e+08	9.03108e+07	-	1.31771e+08	1.4975e+08	1.75295e+08	1.95139e+08	2.24928e+08	2.00903e+08	4.36133e+07	3.00608e+07	4.99627e+07	5.75475e+07	5.00287e+07	6.32357e+07	7.77653e+07	1.53225e+08	1.17725e+08	1.73114e+08	2.22215e+08	1.81768e+08	8.47381e+06	2.83734e+07	2.63568e+07	6.97786e+07	8.90029e+07	6.43306e+07
Hmmn003964	7-Deoxyloganic acid	Terpenoids	22487-36-1	C16H24O9	360.142	[M-H]-	359.13	197.08	68924.8	63012.2	46704.1	C11636	36910.4	42121.6	51529.8	71815.9	72520.4	40391.3	155641	101642	140748	48879.3	46323.9	25813.1	87438.2	68717.5	47090.3	47604.9	69449.9	86016.5	57097	95486	43050.4	42004	44544.4	78717
Lmbp102601	7-Hydroxycoumarin;Umbelliferone	Lignans and Coumarins	93-35-6	C9H6O3	162.032	[M+H]+	163.04	89.04	477718	674220	499824	C09315				509355	369959	500509		903905	827925	592998	852380		1.46028e+06		1.01202e+06	258624	347909	424314	659373	334772	969142	903004	2.50902e+06	3.21258e+06
MWSslk115	7-Hydroxyflavone	Flavonoids	6665-86-7	C15H10O3	238.063	[M+H]+	239.071	137.024	59379.2	57103.4	86400.5	C11264				13171.5	12719.8	16914.1				26088.6	24106.9	35548.8	79414.5	80046.7	118049	17889.1	12020.9	19216.1	29119.4	31848.9	22653	39189.9	45210.3	37072.1
mws1075	7-Methoxycoumarin	Lignans and Coumarins	531-59-9	C10H8O3	176.047	[M+H]+	177.05	121.06	182349	179886	171991	C09268							445196	547893	204530	227073	211075	169900							419883	262951	505415	166461	176714	167304
pme3968	7-Methylguanine	Nucleotides and derivatives	578-76-7	C6H7N5O	165.065	[M+H]+	166.07	149.05	2.30821e+06	2.8272e+06	2.80482e+06	C02242	2.97868e+06	3.96873e+06	3.67599e+06	2.88948e+06	2.86368e+06	3.03452e+06	3.25206e+06	3.61897e+06	3.90373e+06	1.98607e+06	1.97499e+06	2.66732e+06	2.96686e+06	3.68014e+06	3.05048e+06	3.32343e+06	3.51769e+06	3.74925e+06	1.76024e+06	2.45799e+06	936577	2.44668e+06	2.39936e+06	2.16183e+06
pme2801	7-Methylxanthine	Nucleotides and derivatives	552-62-5	C6H6N4O2	166.049	[M+H]+	167.06	150.03	1.06721e+06	1.06779e+06	1.201e+06	C16353	1.2874e+06	1.60825e+06	1.28449e+06	1.0232e+06	1.06112e+06	1.23854e+06	1.29127e+06	1.52726e+06	1.57923e+06	911386	736898	961475	1.24053e+06	1.40432e+06	1.33176e+06	1.46696e+06	1.51799e+06	1.58681e+06	722694	946277	327169	1.38571e+06	266714	869268
Smnp003415	7-O-Methylaloesin	Flavonoids	-	C20H24O9	408.142	[M+H]+	409.15	247.09	87792	59355.1	74898.6	-	17416.3	95210	17321				142192	386101	139714	111281	257167	159498	216368	46989.3	72965.9				484447	237875	183277	42217.9	26088.3	42022.1
HX1341	7-hydroxy-2H-1-benzopyran-2-one	Lignans and Coumarins	-	C9H6O3	162.032	[M+H]+	163.04	89.04	4.4146e+07	4.1901e+07	4.12652e+07	-	3.02589e+07	3.38369e+07	2.65228e+07	9.59197e+06	9.77576e+06	1.13033e+07	5.57314e+07	5.87353e+07	5.31142e+07	6.08226e+07	5.53348e+07	6.68197e+07	6.29379e+07	5.29317e+07	4.95412e+07	8.86158e+06	9.4332e+06	8.86407e+06	4.25345e+07	3.16573e+07	2.31127e+07	6.79759e+07	5.87588e+07	5.17392e+07
Lmbn005287	7S,8S-DiHODE; (9Z,12Z)-(7S,8S)-Dihydroxyoctadeca-9,12-dienoic acid*	Lipids	143288-65-7	C18H32O4	312.23	[M-H]-	311.22	249.22	24175.6	25573.6	30725.1	C07354							61461.6	37967.1	65032.4	40023.1	45026.2	63455.7	32657.7	8668.52	17167.3				8988.34	14840.8	12075.6	43452.9	50665.4	56522.3
Wcsn010524	8,11-Heptadecadienoic acid	Lipids	-	C17H30O2	266.225	[M-H]-	265.218	265.217	19657.5	29778.7	26611.9	-	40966.6	28336.1	22229.1	18331.1	19569.9	20399.7	42543.1	31672.3	30445.3	24191.8	35198.3	22234.9	11076.1	12880.9	12395.1	25514.6	15582.3	22805
WaYn002719	8,8''-Bisguaiacylglycerol*	Lignans and Coumarins	-	C20H26O9	410.158	[M-H]-	409.15	165.06	157395	169425	153385	-	18227.3	19074.4	16910.6	43556.6	54204.8	49739.8	244824	302767	253117	273363	336092	207765				49077.1	40072.8	20517.3	356197	456615	596014	139064	182790	245747
Lmcp006876	8-(Benzyloxy)-1-Naphthol	Others	-	C17H14O2	250.099	[M+H]+	251.11	91.05	7601.2	7139.96	14024.1	-	9675.87	9782.47	9977.93				11874.7	20793	13403.7	8125.2	10605.5	10712.6	40537.5	13876	3452.9				7840.81	5282.25	11889.7	16679.8	8889.55	4251.96
MWS2984	8-Azaguanine	Nucleotides and derivatives	134-58-7	C4H4N6O	152.045	[M+H]+	153.05	136.03	52470.5	65034.8	56828.6	-	94426.5	115644	69873	28859.8	53337.2	60331.8	265804	153338	231276	135690	136517	202263	21868	25367	32946.1				33231.8	69068.4	62951.9	65568.8	67326.5	59458.5
Lmxp004495	8-Hydroxycoumarin	Lignans and Coumarins	2442-31-1	C9H6O3	162.032	[M+H]+	163.04	89.04	1.23644e+06	2.81378e+06	1.67981e+06	-				131680	6128.66	145538	3.27406e+06	2.76183e+06	3.32213e+06	3.82088e+06	3.457e+06	3.6277e+06							595831	1.64334e+06	1.10028e+06	2.76188e+06	2.82673e+06	3.13643e+06
Wcjp002598	8-hydroxyquinoline	Alkaloids	148-24-3	C9H7NO	145.053	[M+H]+	146.06	91.05	669071	1.03946e+06	642985	C19434	1.81286e+06	2.2881e+06	1.12267e+06	2.85896e+06	3.00512e+06	2.34791e+06	178730	275470	167751	233700	231514	322259	1.11127e+06	899343	161753	1.66124e+06	1.73818e+06	1.23241e+06	259873	179752	229159	251656	184564	212166
pmn001694	9,10,13-Trihydroxy-11-Octadecenoic Acid	Lipids	29907-57-1	C18H34O5	330.241	[M-H]-	329.23	229.15	46122.7	41587.5	36863	C14835	25610.5	43698.1	39568.2	148867	184848	163428	32371.3	33588.3	48171.6	33583.6	31097.3	35886.5	27517.3	25491.8	24797.3	43294	40626.1	24624.1	23246.8	22184.6	37515.5	15449.7	21211.7	12443
Wcdp010180	9,11,13,15-Octadecatetraenal	Others	148408-16-6	C18H28O	260.214	[M+H]+	261.22	121.1	49389.6	99131.7	64178.8	-	124334	55578.4	48714.1	45742.2	84790.1	62274.4	66133.9	28289.2	62866.4	58913.7	17603.1	28335.9	53197.2	30039	60206.2	35123.7	49763.5	34871.4	12235.3	17585.6	13213.5	17236.6	22991	15943.7
Lmbn003970	9,12,13-TriHOME; 9(S),12(S),13(S)-Trihydroxy-10(E)-octadecenoic acid	Lipids	97134-11-7	C18H34O5	330.241	[M-H]-	329.23	211.14	61173.6	74133.9	60021.8	C14833	38815	83044.3	53694.5	230073	296903	286778	62174	50064	58161.1	51045.6	56728.1	56634.6	49240.7	31494.5	24720.2	60361.9	49650.6	26677.1	45780.5	23415.4	39389.9	32010.3	29954.4	18702.5
Zasn010433	9,12-Octadecadienoic acid,ethyl ester	Others	6114-21-2	C20H36O2	308.272	[M-H]-	307.26	307.26	109353	119648	135328	-	141802	96327.8	87829.4	73845.4	98161	75203.6	179655	121993	139868	112267	100520	210434	62582.6	73775.9	72830.7	75685.6	47858.5	70411.4	49429	71335.3	76783.1	87625	76904.3	50269.2
MW0168670	9,12-Octadecadiynoic Acid	Lipids	2012-14-8	C18H28O2	276.209	[M+CH3COO]-	335.22	253.22	1.51898e+06	1.4431e+06	2.00294e+06	-	2.56982e+06	1.63371e+06	1.39467e+06	991991	979737	994888	1.41082e+06	1.9346e+06	1.32153e+06	1.14861e+06	987669	2.6791e+06	1.69472e+06	1.07896e+06	941345	1.55916e+06	786376	977269	1.14243e+06	1.09849e+06	1.42207e+06	1.40262e+06	1.22285e+06	496819
Lmyn007883	9,16-Dihydroxypalmitic acid	Lipids	38076-49-2	C16H32O4	288.23	[M-H]-	287.22	287.22	36455.5	50143.5	41171	-	15004.5	17240.5	12583.8				36392.6	29511.3	63931.8	46905.5	47711.1	51998.6	196354	104713	188776	12240.3	11563.6	10913.5				48422.7	56355.3	50732.4
pmf0085	9,19-Cyclolanost-24-en-3-ol (Cycloartenol)	Terpenoids	469-38-5	C30H50O	426.386	[M+H]+	427.39	345.32	100745	89098.5	88030.7	C01902	88155.9	85578.3	83043.7	80898.6	79413	78439.4	84482.4	92464.9	91609.7	90886.2	88623.2	80419.3	80909.1	75500.9	72371.2	66594.4	67639.4	68169.4	78956.8	87576.1	87225.4	84146.9	80534.8	82016.3
mws1060	9-(Arabinosyl)hypoxanthine	Nucleotides and derivatives	7013-16-3	C10H12N4O5	268.081	[M-H]-	267.07	135.03	529953	582044	533785	-	832930	570075	742566	1.14555e+06	1.94629e+06	1.58587e+06	313852	214593	332880	171745	148839	124080	946307	413487	436400	563862	380514	552717	148772	166043	165282	435554	566328	263245
Wcjp001256	9-Alpha-Ribofuranosyladenine*	Nucleotides and derivatives	-	C10H13N5O4	267.097	[M+H]+	268.1	136.06	2.49675e+06	2.50011e+06	2.28088e+06	-	6.06741e+06	7.22518e+06	8.40167e+06	942765	740025	964601	1.51372e+06	2.94718e+06	1.28179e+06	863831	2.00111e+06	351190	2.9601e+06	3.21061e+06	2.09052e+06	995421	1.35959e+06	393911	5.50573e+06	1.50176e+06	3.82825e+06	121168	164440	181031
Zmsp001773	9-Arabinosyladenine*	Nucleotides and derivatives	-	C10H13N5O4	267.097	[M+H]+	268.11	136.07	2.23625e+06	2.36097e+06	2.29608e+06	-	6.33993e+06	6.50827e+06	8.08657e+06	960869	669064	1.02253e+06	1.48892e+06	2.86324e+06	1.41648e+06	800877	1.85192e+06	398256	2.9276e+06	3.76203e+06	2.17579e+06	966292	1.3422e+06	407671	5.49629e+06	1.44383e+06	4.06727e+06	124630	151343	173068
MWS1894	9-Fluorenol	Others	1689-64-1	C13H10O	182.073	[M+H]+	183.08	98.98	235882	235249	274132	-	354505	323220	333089	385011	419486	385696	403547	402963	439420	351954	402692	376133	387704	424001	277431	417371	413704	400359	460924	431015	395198	518934	431015	418847
pmb2786	9-Hydroxy-10,12,15-octadecatrienoic acid*	Lipids	89886-42-0	C18H30O3	294.219	[M-H]-	293.21	235.17	27189.8	31301.3	24751.6	C16326	16678.8	10434.2	8597.73	8158.53	14323.9	14332.4	39907.5	56083.3	52564.3	37706.8	29597.6	77283.1	26360.5	8639.77	17464.9	23118.6	18952.5	32948.6	8850.15	17209.2	8088.58	34991.8	23980.9	24168.4
WaYn010298	9-Hydroxyoctadeca-6,10,12,15-Tetraenoic Acid	Lipids	326492-79-9	C18H28O3	292.204	[M-H]-	291.2	165.13	600522	565998	590534	-	258932	264758	263621	584270	242924	456290	1.12866e+06	856748	812990	843092	531223	561126	439449	202661	393594	617137	516170	735499	687317	654028	600448	402861	604338	481736
pmb2787	9-Oxo-10E,12Z-octadecadienoic acid*	Lipids	54232-59-6	C18H30O3	294.219	[M-H]-	293.21	275.2	18072.2	18665.8	16560.6	C14766	19310	11374.3	14155.7	10697.9	16621.6	12997.7	33875.9	40061.1	30745.7	32182.7	26158.6	49426.2	15711	7028.32	11835	15252.7	11480	18955.8	6842.8	11182.7	6660.19	25946.4	16262.8	16557.2
Rfmb091	9S-Hydroxy-10E,12Z-octadecadienoic acid*	Lipids	15514-85-9	C18H32O3	296.235	[M-H]-	295.23	195.14	107400	106645	100285	C14767	127515	131341	104605	182836	223381	190519	144532	145948	159942	111174	97612.7	181823	56104	48830.4	48464.8	117900	117026	84415	44291.6	30705.7	58903.6	68484.9	37249.9	25465.9
MWSmce326	AICAR phosphate (Acadesine phosphate)	Nucleotides and derivatives	681006-28-0	C9H17N4O9P	356.073	[M-H]-	355.06	96.97	44760.7	54398.5	35699	-	40303	32820.2	39864.9	78720.4	99854.1	75205.1	32104.1	43683.7	24338.9	103457	152906	61796	15714	19149.9	22565.8	74317.9	62339.3	92996.6	30815	50231.4	29852.8	61556.6	59398.3	98175.3
Lmtn004049	Abscisic acid	Organic acids	21293-29-8	C15H20O4	264.136	[M-H]-	263.13	204.12	60620.6	65950.9	56958.9	C06082	57662	52019.8	51565.5	47487.7	34489.3	62355.9	14193	12588.5	13788.1	20963.2	8846.04	42473.1	195414	158270	223012	41930.6	73138.2	82737.2	9435.82	31711.4	15574.2	105506	98322.1	136090
MW0144208	Abu-Met-OH	Amino acids and derivatives	-	C14H18N2O6S	342.089	[M-H]-	341.09	161.02	1.63168e+06	1.34634e+06	1.61844e+06	-							4.07447e+06	3.92359e+06	3.30534e+06	5.04731e+06	4.81499e+06	5.57372e+06							1.20465e+06	1.36489e+06	341344	3.04841e+06	3.99574e+06	6.00661e+06
MW0144217	Abu-Val-OH	Amino acids and derivatives	-	C14H18N2O6	310.116	[M-H]-	309.1	265.11	93809.3	112161	98572.9	-							336564	222372	358022	242873	152151	192368										92473.5	32877.6	246920
Sazp005756	Acetylbyakangelicin	Lignans and Coumarins	-	C19H20O8	376.116	[M+H]+	377.12	273.11	275865	265818	211535	-	499462	391483	253788	303539	398465	461273	212300	171395	305532	185355	143211	159488	761048	462954	586477	197834	337059	387726	131949	127658	112655	142712	170562	146984
Lasp003707	Acropyrone	Phenolic acids	-	C11H12O5	224.069	[M+H]+	225.08	119.05	1.48295e+06	2.54867e+06	1.60151e+06	-	1.22619e+06	3.19869e+06	453646	222421	331303	384508	1.23104e+06	3.84733e+06	2.48548e+06	1.50624e+06	2.61537e+06	2.13836e+06	4.84685e+06	1.98391e+06	1.72425e+06	406772	428694	561659	3.94121e+06	2.54548e+06	2.91978e+06	1.43573e+06	1.08719e+06	701565
Lhyn080507	Acteoside; Verbascoside	Phenolic acids	61276-17-3	C29H36O15	624.205	[M-H]-	623.2	339.12	50383.9	70045.1	23611.9	C10501							73805.5	104342	64934.5	95436.5	90383.9	82334.2							150165	108136	229031	43275.2	67446.4	53449.5
MWSHC2054	Adenine	Nucleotides and derivatives	73-24-5	C5H5N5	135.054	[M+H]+	136.06	119.04	3.6871e+07	4.22684e+07	4.65384e+07	C00147	5.0114e+07	4.72672e+07	4.35556e+07	6.28025e+07	6.61861e+07	7.31882e+07	5.40117e+07	4.09463e+07	5.84065e+07	4.03231e+07	2.39958e+07	6.51679e+07	2.69334e+07	2.70102e+07	2.90946e+07	3.55877e+07	3.81109e+07	3.13529e+07	1.10859e+07	4.52343e+07	1.76988e+07	5.45929e+07	4.73881e+07	4.47742e+07
Zmjn001030	Adenosine 2'-Phosphate	Nucleotides and derivatives	130-49-4	C10H14N5O7P	347.063	[M-H]-	346.06	211	913188	1.06401e+06	994333	C00946	2.02705e+06	2.20628e+06	1.97214e+06	1.77501e+06	2.09304e+06	1.94104e+06	266277	269049	285430	338849	168836	2.75531e+06	1.55247e+06	1.77335e+06	1.76189e+06	2.09935e+06	1.55356e+06	1.3243e+06	39363.4	48094.6	51238.2	148036	169919	117447
pme2117	Adenosine 5'-diphosphate	Nucleotides and derivatives	58-64-0	C10H15N5O10P2	427.029	[M-H]-	426.02	158.93	47764	67872	57637.6	C00008	293417	210346	216171	94790.7	91494.9	90263.7	127632	40408	129735	38547	43226.9	37097.4	335209	265654	350965	96376.7	72928	83809.2	61831.1	51951.5	63478	45259.5	82967	44422.4
pmb0981	Adenosine 5'-monophosphate	Nucleotides and derivatives	61-19-8	C10H14N5O7P	347.063	[M+H]+	348.07	136.06	559586	682777	573980	C00020	787686	682855	1.56574e+06	113235	145339	184662	329283	1.59285e+06	241714	402986	1.96002e+06	203867	1.27916e+06	657507	466093	224025	217769	125061	4.72283e+06	278887	1.8362e+06	170462	159117	188039
pme0230	Adenosine*	Nucleotides and derivatives	58-61-7	C10H13N5O4	267.097	[M+H]+	268.1	136.06	2.28679e+06	2.29733e+06	2.15706e+06	C00212	6.08076e+06	7.06501e+06	8.60963e+06	970283	656758	1.03919e+06	1.41398e+06	2.72296e+06	1.37231e+06	816359	1.88668e+06	347571	2.86046e+06	2.90897e+06	2.0416e+06	885293	1.26107e+06	385944	5.31732e+06	1.40473e+06	3.57723e+06	117708	164379	161481
mws0208	Adipic Acid*	Organic acids	124-04-9	C6H10O4	146.058	[M-H]-	145.051	101.061	338839	294505	245724	C06104	603222	638087	547016	720836	657967	778178	120412	68293.4	104458	146529	116400	113987	957127	824193	817033	771018	758751	935861	55218.9	75195.4	84292	147597	163636	136552
pmb0501	Agmatine	Alkaloids	306-60-5	C5H14N4	130.122	[M+H]+	131.13	114.1	6.30329e+06	5.8163e+06	6.31203e+06	C00179	8.83561e+06	8.62856e+06	1.49886e+07	1.0711e+07	1.30043e+07	1.6669e+07	194895	193504	123770	197844	146430	161026	808722	3.70194e+06	2.48775e+06	1.42242e+07	1.7834e+07	1.5494e+07	191759	162752	147306	253730	233970	224226
MW0144456	Ala-Ala-His	Amino acids and derivatives	-	C12H19N5O4	297.144	[M+H]+	298.15	59.05	45628.1	52882.6	63729.5	-	32598.4	25903.8	20286.8	31145.7	63731.6	39118	83995.6	104291	103374	140267	116649	171621	51427.4	31874.9	49844.1	26298.4	23190.3	32594.6	68081.8	119485	81107.5	94866.5	112245	101383
MW0144461	Ala-Ala-Pro-Ala-Ala	Amino acids and derivatives	-	C17H29N5O6	399.212	[M+H]+	400.21	132.1	684940	580493	739508	-	166985	156597	72736.5	81115.8	97966.3	103168	216818	259652	367228	284096	191066	54609	109303	97061.5	137086	105791	96291.2	135516	236924	161742	138915	189156	123263	72571.8
MW0144513	Ala-Asp-His	Amino acids and derivatives	-	C13H19N5O6	341.134	[M+H]+	342.14	180.09	1.25105e+07	1.41718e+07	1.32876e+07	-	1.68878e+07	1.6684e+07	1.31579e+07	1.02735e+07	1.31173e+07	1.49394e+07	1.50846e+07	1.76249e+07	1.56289e+07	1.9148e+07	1.84049e+07	1.95459e+07	8.65456e+06	9.61071e+06	9.49724e+06	1.30563e+07	1.55028e+07	1.33286e+07	1.24179e+07	1.25386e+07	1.43228e+07	1.26853e+07	1.28702e+07	1.29151e+07
MW0144717	Ala-Pro-Met	Amino acids and derivatives	-	C13H23N3O4S1	317.141	[M+H]+	318.16	144.04	3.18588e+07	3.29549e+07	2.95837e+07	-	6.55213e+06	6.30272e+06	4.72982e+06	2.89603e+06	3.98662e+06	4.03417e+06	7.29665e+07	5.5554e+07	7.10124e+07	4.40339e+07	3.51272e+07	5.92739e+07	5.73807e+07	3.22421e+07	3.21888e+07	9.16161e+06	1.02789e+07	9.78265e+06	3.30874e+07	4.18372e+07	3.81663e+07	4.01739e+07	4.55922e+07	3.39809e+07
Zbqp005910	Ala-Thr-Leu	Amino acids and derivatives	-	C13H25N3O5	303.179	[M+H]+	304.176	132.102	44977.1	51908	52926.9	-	57746	46785.9	34032.6	140800	189700	188506							10147.9	1495.42	5818.06	34655.6	15230.3	11159.5
MW0144804	Ala-Val-Met	Amino acids and derivatives	-	C13H25N3O4S1	319.157	[M+Na]+	342.14	72.08	8.05949e+06	9.37077e+06	8.25452e+06	-	2.49818e+06	1.6951e+06	2.0946e+06	9.70321e+06	9.70135e+06	9.04839e+06	3.18896e+06	1.99665e+06	2.22668e+06	2.21868e+06	2.33427e+06	2.07435e+06	2.27737e+06	3.35364e+06	2.39801e+06	4.50569e+06	3.92073e+06	4.40809e+06	3.6867e+06	2.90491e+06	3.19129e+06	2.09575e+06	1.60144e+06	2.17968e+06
Lchn000012	Alangilignoside D	Others	-	C26H34O12	538.205	[M-H]-	537.2	327.12	523229	618512	465795	-	219264	184360	157090	186514	256355	248720	608602	720180	815006	589150	498523	375945	316353	202908	213779	282535	266018	257490	1.15193e+06	794016	1.47568e+06	477795	419980	643559
Lcsp000520	Alanylproline	Amino acids and derivatives	13485-59-1	C8H14N2O3	186.1	[M+H]+	187.11	70.07	159078	127481	69974.1	-	39235.9	187917	82161.8	67201.1	100301	97839.3	157104	131086	138256	132217	95162.5	130165	109849	67295.6	117636	126497	68204.5	224955	61901.1	117606	92466.3	120207	157104	113030
MWSslk235	Allitol	Others	488-44-8	C6H14O6	182.079	[M-H]-	181.07	59.01	269248	167514	137977	-	261269	186930	373590	281183	224902	331554	259445	226394	211962	252280	271251	265742	398286	157939	368431	200810	116052	274472	283167	225639	214613	267552	270469	285402
pme1173	Allopurinol	Nucleotides and derivatives	315-30-0	C5H4N4O	136.038	[M+H]+	137.05	110.03	73454.5	112788	136083	-	120653	129931	128491	179882	237676	212446	160613	142099	186307	155499	86828.1	212274	42403	59587.4	66194.9	83061.6	77794.1	67848	40226.5	118619	48620.3	116661	98795.9	115656
pme3351	Allysine(6-Oxo DL-Norleucine)	Amino acids and derivatives	1962-83-0	C6H11NO3	145.074	[M-H]-	144.07	126.06	46482.2	54599.5	49210.8	C04076	76117.8	82266.2	71513	46902.2	39988.1	26997	87117.4	86335.8	97670.8	91815.4	114604	76752.7	21538.1	14107.4	28937.2	39985.8	34601.5	26245.8	71497.5	81624.7	71505.3	39222	65354.5	77691.4
pmn001336	Aloeemodin-8-O-glucoside	Quinones	-	C21H20O10	432.106	[M-H]-	431.1	269	117289	63523.7	115032	-				20655.5	37393.2	18480.4	128564	273172	198477	181011	183819	126847							283052	331101	296588	83203.7	96697.7	125925
pme3096	Aminomalonic acid	Organic acids	1068-84-4	C3H5NO4	119.022	[M-H]-	118.01	74.02	3.71779e+06	1.67038e+06	1.71942e+06	C00872	2.56876e+06	2.43485e+06	3.76042e+06	1.31861e+06	1.13499e+06	914462	5.66535e+06	3.36278e+06	4.16666e+06	3.58182e+06	2.85974e+06	2.96755e+06	1.26839e+06	1.36015e+06	973277	1.41125e+06	1.12068e+06	1.23598e+06	2.40716e+06	2.84705e+06	2.02776e+06	2.8107e+06	2.72277e+06	2.6197e+06
Zmjp003597	Ampelopsisionoside	Others	-	C19H32O8	388.21	[M+H]+	389.21	191.15	438664	395047	456108	-	29899.2	28674.3	29102.2	41134.7	63565.7	39880.7	703780	932594	629324	977828	675435	512186	13714.9	27429.4	37119.7	12503.3	34875.5	51360.6	1.92461e+06	748960	1.67558e+06	416908	494742	573247
YC512112	Anabasine-glucoside	Alkaloids	-	C16H24O5N2	324.168	[M+H]+	325.18	163.12	143104	125988	127859	-	121211	105446	115704	137630	99984.5	127343	175822	186744	188152	131464	179456	128677	144602	121211	159621	94981	110913	154991	167813	128601	126422	174373	158368	122777
Lmyp003934	Anacardic acid	Organic acids	16611-84-0	C22H36O3	348.266	[M+H]+	349.27	123.08	26932.3	27458.2	22399.4	C10759	43761.2	101031	35881	46513.5	60708.8	57955.6							48972	45015.9	52554.5	63708.2	60885.8	61915.8
pmp000452	Annuionone D	Others	-	C13H20O3	224.141	[M+H]+	225.15	85.1	1.50463e+06	2.11838e+06	1.79616e+06	-	86553.2	96445.1	53172.2	68507	122392	122408	2.91206e+06	3.22573e+06	3.2344e+06	3.49833e+06	3.2183e+06	3.23401e+06	276951	75426.2	139737	61219.5	55646.1	92736.1	4.05129e+06	3.21196e+06	4.23215e+06	1.17576e+06	1.54172e+06	1.32783e+06
pmb2654	Anthranilate-1-O-Sophoroside	Phenolic acids	-	C19H27NO12	461.153	[M-H]-	460.15	117.9	2.3625e+06	2.58087e+06	1.77568e+06	-	1.78335e+06	1.64168e+06	2.12773e+06	1.69942e+06	1.65052e+06	1.92656e+06	4.88306e+06	6.37824e+06	2.61515e+06	5.04069e+06	2.4255e+06	1.23232e+06	2.30947e+06	3.79626e+06	855294	3.20039e+06	4.26798e+06	3.79373e+06	7.83903e+06	4.53365e+06	7.15129e+06	1.65299e+06	1.52803e+06	1.80701e+06
mws1078	Anthranilic Acid	Phenolic acids	118-92-3	C7H7NO2	137.048	[M+H]+	138.06	92.05	180181	233220	279208	C00108	260122	256579	238845	254191	204067	178986	223166	147962	221909	107392	149170	141999	195869	210035	187389	274440	255383	243420	128479	89494.7	77575	332007	225551	181373
MWSHY0189	Apigenin-7-O-glucoside(Cosmosiin)*	Flavonoids	578-74-5	C21H20O10	432.106	[M+H]+	433.11	271.07	1.53944e+06	1.76161e+06	1.92665e+06	C04608							1.59774e+06	5.31245e+06	2.62015e+06	2.30255e+06	2.93832e+06	1.48772e+06	28106.5	24591	23421.7				6.13501e+06	5.28441e+06	5.70495e+06	1.23489e+06	1.33087e+06	1.27774e+06
Hmtp001106	Aquilegiolide	Others	94481-79-5	C8H8O3	152.047	[M+H]+	153.05	77.04	282925	185778	197798	-	54234	80612.5	48217	72300	95390	58240	687748	398662	396653	580082	576966	356428				79251.5	67493.7	62278.7	392790	304272	375531	263059	350138	313386
MWS201384	Arg-Gly	Amino acids and derivatives	108347-93-9	C8H17N5O3	231.133	[M+H]+	232.14	70.07	261994	319056	278275	-	100319	100395	109271	66178.2	45269.5	99282.6	111681	74527.6	98288	87661.9	60887.7	58444.3	381928	167756	240298	295937	327826	341210	106250	243152	82497.7	1.47985e+06	2.37672e+06	1.08609e+06
Zmdp000292	Arginine methyl ester*	Amino acids and derivatives	-	C7H16N4O2	188.127	[M+H]+	189.14	70.07	6.53006e+06	6.00515e+06	7.12813e+06	-	1.15171e+07	1.216e+07	8.25079e+06	1.24714e+07	1.40679e+07	1.41822e+07	420893	210005	584438	205156	156205	220641	4.43484e+06	3.59555e+06	4.62004e+06	1.14973e+07	1.05912e+07	1.09101e+07	198023	209075	120288	1.83454e+06	1.63018e+06	339851
Qaxp002901	Arillanin C	Phenolic acids	-	C23H32O15	548.174	[M+H]+	549.18	207.07	204336	245717	234746	-	451934	332370	259976	472773	524325	495805	193468	248932	197815	220638	186947	240201	515549	725059	377379	265461	192409	455224	171731	196756	197815	192376	160885	184798
Lmtn002796	Aromadendrin-7-O-glucoside	Flavonoids	28189-90-4	C21H22O11	450.116	[M-H]-	449.11	287.06	195482	243422	129233	-							425701	525191	126306	644792	263972	660976	104395	205719	167582				1.6609e+06	533332	656168	514492	328201	1.01094e+06
Ybnn006457	Artocarpanone	Flavonoids	-	C16H14O6	302.079	[M-H]-	301.07	151	27570.5	27783.3	27780.2	-							366867	63089.5	111207	10691.9	20289.2	20486
MWS201388	Asn-Hyp	Amino acids and derivatives	844640-50-2	C9H15N3O5	245.101	[M+H]+	246.11	141.07	76468.7	80518.3	106240	-	75792.7	81204.2	91344.2	102172	75114.8	86609.1	110286	95412.8	78496.4	92029.1	69703.3	110295	98804.2	89999.3	107967	96098.2	123142	102178	83231.9	73079.8	92029.1	98784.7	112994	119081
MWS201449	Asn-Leu	Amino acids and derivatives	22601-71-4	C10H19N3O4	245.138	[M+H]+	246.14	141.1	93092.1	108855	88141	-	172905	136897	111700	192440	146214	243021							121861	111714	122401	139287	118461	138971
Zbqp003309	Asp-Ile-Leu	Amino acids and derivatives	-	C16H29N3O6	359.206	[M+H]+	360.21	201.12	101927	106134	111428	-	189834	136802	166767	158051	168124	215960	151533	55451.1	144447	79852.1	60653.6	184022	180426	136798	168138	197981	105414	147473	134371	156085	100594	137091	63326.5	111104
MWS201455	Asp-Lys*	Amino acids and derivatives	5891-51-0	C10H19N3O5	261.132	[M+H]+	262.14	84.08	1.29941e+06	1.21746e+06	1.04437e+06	-	1.21822e+06	342725	243234	336380	858827	1.06629e+06	158613	75367.4	185451	114286	110407	126891	1.10249e+06	985172	1.25659e+06	2.33037e+06	2.17674e+06	2.86744e+06	29763.7	98563.8	78943.2	332430	457529	189228
MW0146363	Asp-Met*	Amino acids and derivatives	-	C9H16N2O5S	264.078	[M+H]+	265.08	119.01	1.24019e+06	1.74609e+06	1.45009e+06	-	176164	116233	212483	492145	316902	469391	6.10797e+06	4.89972e+06	5.26232e+06	3.72132e+06	3.85312e+06	3.44878e+06	129853	330565	190208	282400	198002	185223	1.00997e+07	1.02631e+07	7.1297e+06	5.90766e+06	5.50721e+06	7.06731e+06
Lmhn010314	Aspergillusene A	Terpenoids	-	C15H22O2	234.162	[M-H]-	233.15	217.12	13355.9	14519.3	19399	-	17156.9	20308.7	17540.9	18070.6	17706.1	16139.9	17589	15230.5	18072.1	14602.6	18314.1	14828.8	19712.1	24209.7	19608.9	23932	20601.4	24567.5	20234.7	19417.6	17935.1	17270.3	18161.4	17258.6
pmp000608	Aurantio-obtusin-6-O-Glucoside	Quinones	129025-96-3	C23H24O12	492.127	[M+H]+	493.13	331.08	27955.2	33797.7	24063.3	C10303	31213.9	16880.5	29749.3	38947.8	31161.7	48811.9							29426.4	41550.3	33116.2	47042.3	67801.1	60364.8
Qmzp101807	Avicennol*	Lignans and Coumarins	56110-68-0	C20H22O5	342.147	[M+H]+	343.15	163.07	1.04553e+06	1.16649e+06	1.05913e+06	-	1.16864e+06	1.15961e+06	1.10649e+06	1.05132e+06	1.06863e+06	1.01352e+06	952018	969183	969369	955793	983354	962957	1.22417e+06	1.24844e+06	1.21796e+06	1.20983e+06	1.15468e+06	1.20084e+06	1.15263e+06	1.14049e+06	1.05137e+06	1.07433e+06	1.10078e+06	1.13944e+06
Lmhn006533	Awsoniaside B	Phenolic acids	-	C17H24O9	372.142	[M-H]-	371.13	209.08	26299.5	29973.8	13901.2	-							85819.3	44672.7	33643.4	113775	91406	85064.6							39499.8	53973	29534.2	84884.2	78999.7	70627.3
mws0237	Azelaic acid	Organic acids	123-99-9	C9H16O4	188.105	[M-H]-	187.1	125.1	397212	569311	291965	C08261	547680	645015	608734	725503	599161	701649	819562	575938	899781	758301	596403	558206	547583	543780	594453	754269	818449	659703	580709	662622	611889	778636	797988	499927
MWS2027	Barbituric acid;Malonylurea;2,4,6-Pyrimidinetrione	Nucleotides and derivatives	67-52-7	C4H4N2O3	128.022	[M+H]+	129.03	69	460303	439907	306876	C00813	243937	248341	309575	408144	335487	360602	757415	585431	783135	618171	720300	559639	206319	114846	165881	190170	205497	263419	255653	141915	242131	275831	343234	261639
Lhnn101222	Benzoyloxy butyl glucosinolate*	Others	-	C18H25NO11S2	495.087	[M-H]-	494.08	96.96	723448	800778	413957	-	1.42249e+06	1.05862e+06	1.20289e+06		401582	2.61131e+06	105143	86124.7	228787	75177.5	68753.6	107831	652193	475650	724385	1.70672e+06	1.75964e+06		68631.6	98645.6	69699.4	223552	235771	131473
Laln006487	Benzyl 3,6-dimethoxy-2-{[3,4,5-trihydroxy-6-(hydroxymethyl)oxan-2-yl]oxy}benzoate	Phenolic acids	-	C22H26O10	450.153	[M-H]-	449.14	287.1	659693	1.24776e+06	968854	-	17237.8	19982	10612.6	7297.03	13967.9	17868	1.67752e+06	1.00677e+06	822988	2.11994e+06	1.77019e+06	1.33071e+06	17897.4	22655.4	21366.1	23832	17623.2	19197.8	1.31383e+06	1.21006e+06	1.1132e+06	736431	917439	1.67795e+06
Cmln001356	Benzyl glucosinolate	Others	499-26-3	C14H19NO9S2	409.05	[M-H]-	408.04	96.96	305769	332235	284957	C02153	1.30635e+06	39215.2	867315	1.63367e+06	1.10337e+06	1.24755e+06										2.70285e+06	2.91311e+06	2.27773e+06				48909.2	61379.4	34530.4
Lmtn002324	Benzyl-(2''-O-glucosyl)glucoside*	Phenolic acids	-	C19H28O11	432.163	[M-H]-	431.15	269.1	56980.3	63280.3	76705.9	C17564	81222.2	105998	137528	34615.6	18419	28129.8	82468.9	82758.7	48961.5	17281.3	131946	35472.4	314726	187107	183837	47596.8	75705.2	67143.2	68772.7	25511.4	74590.7	16649.9	29524.8	37499.6
Lmyn003028	Benzyl-β-gentiobioside*	Phenolic acids	56775-64-5	C19H28O11	432.163	[M-H]-	431.16	269.1	66556.2	52663.8	68549.2	-	85552.5	65980.2	113707	36782.9	40073.5	38943.7	57110.7	106073	53622.3	125953	65279.7	47663.4	231453	216308	136258	38943.7	34613.5	35743.2	75769.2	36591.1	78086.7	14970.2	20111.2	53742.4
Zbfn013528	Beta-Hydroxypalmitic Acid	Lipids	-	C16H32O3	272.235	[M-H]-	271.23	225.22	367295	378032	421115	-	350622	427532	415112	803016	640807	675009	223985	232640	219397	200785	236282	183896	627119	648377	558254	586094	520436	588124	227663	183522	292644	254729	244072	169293
MWSmce548	Betaine	Alkaloids	107-43-7	C5H11NO2	117.079	[M+H]+	118.09	58.07	273892	162493	98033.6	C00719	151718	268245	171420	151721	98036.2	85040	120105	157558	138383	161017	180155	146806	331154	232503	223976	303935	82452.8	328478	109101	80938	104663	175805	178416	239333
pme2266	Biotin	Others	58-85-5	C10H16N2O3S	244.088	[M+H]+	245.1	227.08	289599	219490	251254	C00120	482604	215524	400628	372863	227452	370268				39672.9	21169.2	31747.9	357001	456213	388778	573830	681015	530202				41001.7	43643.4	31743.9
Lalp013087	Bis(2-ethyl-hexyl)-phthalate	Phenolic acids	-	C24H38O4	390.277	[M+H]+	391.28	149.02	165985	166337	94536.7	-	350529	212492	204637	181033	232512	194161	202591	240266	261140	236746	298069	291845	266002	197127	195474	161642	104502	144089	134429		259019	263956	261326	118387
Zjbn102543	Bletilols B	Others	-	C28H28O7	476.183	[M-H]-	475.18	179.07	551874	393408	438237	-	88574.7	109570	143346	117710	79786	48951	815743	689989	1.17134e+06	712132	736608	448817	567608	319360	495346	104905	46629.3	76462	420755	477556	628123	623552	624627	707367
Lacp005602	Blumenol C malonyl Glucoside*	Terpenoids	-	C22H34O10	458.215	[M+H]+	459.22	211.17	777440	801221	763585	-	31783.8	21781.5	25983.5	14525.1	28826.6	23654.9	920703	1.40453e+06	613966	1.08594e+06	1.21367e+06	803215	28403.9	19196.9	27361.7	36567.4	54393.1	86675	2.92176e+06	2.56063e+06	2.81279e+06	945498	1.13768e+06	1.25702e+06
Wbmp006327	Butyl 1,3,5-trihydroxy-4-{[3-(4-hydroxy-3-methoxyphenyl)prop-2-enoyl]oxy}cyclohexane-1-carboxylate	Others	-	C21H28O9	424.173	[M+H]+	425.18	289.05	177077	200499	197442	-							444844	544745	732899	43544.6	20449.2	22828.6							656285	536201	630608	34885.5	30517	24827.8
pmp000017	Butylidenephthalide*	Others	72917-31-8	C12H12O2	188.084	[M+H]+	189.09	143.09	191431	180662	176038	C16924	90759.6	96338.8	81865.1	61561.1	79793.8	64080.7	379946	265296	309816	308899	276968	258996	111964	79151.7	84160.9	93315.6	70332.4	94864.1	351781	342012	274477	360434	299662	250036
MWSmce041	Butylphthalide*	Others	6066-49-5	C12H14O2	190.099	[M+H]+	191.1	145.1	133884	118108	123378	C17854	55101	81754.9	59740.7	51365.2	50995.5	59896.7	199558	160888	197133	144584	163261	130547	88629.2	85767.8	72399.6	83074.2	55214.8	90410.4	179434	205717	170918	227765	188753	165301
Jmlp004238	Byzantionoside A	Others	189109-41-9	C19H30O7	370.199	[M+H]+	371.2	133.1	1.18121e+06	1.6664e+06	2.93054e+06	-	334824	221263	272929	1.08155e+06	337118	436672	2.80408e+06	4.38269e+06	2.89013e+06	4.13231e+06	4.72192e+06	2.87733e+06	382819	446035	481090	432048	646403	646127	7.1254e+06	2.5666e+06	7.63346e+06	2.0432e+06	2.24762e+06	3.93571e+06
MWSHC2023	Caffeic Acid 4-O-Glucoside	Phenolic acids	499-21-8	C16H20O9	356.111	[M-H]-	355.1	193.06	759331	610958	1.00388e+06	-	32244.5	83384.9	3.19883e+06	99253.5	143765	273564	368997	394434	474215	288534	329674	289092	5.07809e+06	452881	4.72926e+06	526757	450417	363694	119749	36111.5	69245	87373.9	149211	167876
mws2212	Caffeic acid	Phenolic acids	331-39-5	C9H8O4	180.042	[M-H]-	179.03	135.05	176876	262818	187430	C01197	176043	624034	247558				978952	809998	562190	466731	501820	562263	55690.7	487744	217395				803377	441578	175563	1.23047e+06	713793	875615
MWSCX015	Caffeic aldehyde	Phenolic acids	141632-15-7	C9H8O3	164.047	[M+H]+	165.05	91.05	310224	348082	249834	C10945	846424	940468	510950	175472	352330	612885	256849	66793.2	351202	230215	146082	268083	617627	572709	290567	255481	215013	266676	236397	192312	317143	283518	249838	251270
Zbfn002396	Caffeoyl-O-mannitol	Phenolic acids	-	C15H20O9	344.111	[M-H]-	343.1	163.04	150878	211731	184404	-							384637	353448	387320	464916	465351	337980	18448.5	20205.4	25971.7				522304	536571	621999	306155	361768	382024
mad2085	Caffeoyl-p-coumaroyltartaric acid	Phenolic acids	-	C22H18O11	458.085	[M-H]-	457.08	295.04	317445	264396	309110	-	38000.8	27827.3	30351.9	81330.6	72082.1	96059.7	450891	468348	179341	969651	842092	584927	53512.9	41764.4	32880.2							399260	479776	572443
Labn003679	Caffeyl alcohol 4-O-β-D-glucopyranoside	Phenolic acids	-	C15H20O8	328.116	[M-H]-	327.11	147.05	38746.2	15992.4	30634.7	-							36187.2	72250.8	73382.5	69787.2	58956.6	39781.3	41447.6	22248.9	12016				107023	45245.1	30084.6	30183.2	46823.8	52909.8
Hmcp009963	Candicine	Alkaloids	6656-13-9	C11H18NO+	180.138	[M]+	180.14	123.07	304878	295950	291067	C10575	150185	114564	116681	124948	134765	151049	586547	568872	515613	410473	418277	356293	170900	216412	213552	307666	354760	333087	321680	267672	231975	344473	362915	266947
pmn001716	Carthamone*	Flavonoids	86579-00-2	C21H20O11	448.101	[M-H]-	447.09	285.04	519866	297711	498438	C08598							1.05551e+06	601058	1.07355e+06	692399	854783	703778	56182.9	52841.2	15351.3				317109	734121	261628	939614	717206	971075
MWSHC20163	Cetostearic acid	Lipids	-	C16H32O2	256.24	[M-H]-	255.24	255.24	4.92171e+06	6.03787e+06	6.46201e+06	-	7.67503e+06	8.14566e+06	7.97393e+06	6.64222e+06	4.66812e+06	5.81021e+06	6.09332e+06	5.96947e+06	7.16749e+06	5.74329e+06	5.89782e+06	8.3223e+06	6.24436e+06	6.3429e+06	5.63525e+06	6.16704e+06	6.09549e+06	6.11349e+06	4.83379e+06	3.00262e+06	3.54207e+06	4.35471e+06	4.88692e+06	3.42634e+06
mws1731	Chalcone	Flavonoids	94-41-7	C15H12O	208.089	[M+H]+	209.096	77.0386	20619.5	15193.6	19184.9	C01484	8749.06	10226.1	4882.06	6687.17	11333.3	6564.77	28606.4	23099.2	28420.3	21715.7	27960.4	22907.1	14284.1	12315.1	12835	17823	11489.5	8742.35	19879.7	25873.2	30496.1	31523.1	29421.1	23219.9
mws0178	Chlorogenic acid (3-O-Caffeoylquinic acid)*	Phenolic acids	327-97-9	C16H18O9	354.095	[M-H]-	353.09	191.06	1.05866e+06	843330	1.16586e+06	C00852	423735	477573	294123	99711	116638	181464	1.30434e+06	1.01683e+06	1.45388e+06	1.25646e+06	1.28628e+06	1.17875e+06	795482	829002	572190	87747	106671	86733.5	657033	698095	748921	1.2642e+06	1.01977e+06	1.05683e+06
mws0179	Chlorogenic acid methyl ester	Phenolic acids	29708-87-0	C17H20O9	368.111	[M-H]-	367.1	190.9	1.08722e+06	1.88138e+06	1.22442e+06	-	118011	208348	181880	254845	313847	474590	3.41494e+06	2.8282e+06	2.70106e+06	3.0682e+06	3.02449e+06	5.42206e+06	166680	121781	198351	272421	189569	215931	2.67659e+06	492448	2.50388e+06	3.63492e+06	4.25233e+06	3.10554e+06
Zmhn001036	Choerospondin	Flavonoids	81202-36-0	C21H22O10	434.121	[M-H]-	433.11	271.06	102338	120261	63175.5	-							209485	178495	360754	158711	111596	323999							571418	277959	503688	115285	286374	271498
pmb0484	Choline	Alkaloids	62-49-7	C5H14NO+	104.107	[M]+	104.11	60.08	1.77246e+06	1.47648e+06	1.521e+06	C00114	1.94144e+06	2.16254e+06	2.06096e+06	1.32933e+06	1.36941e+06	1.6114e+06	1.0019e+06	927484	952444	1.0019e+06	872166	915147	1.39461e+06	1.7216e+06	1.52456e+06	1.82637e+06	1.91094e+06	1.78788e+06	654438	841203	674635	868890	817765	754932
Lazp002140	Chrysoeriol glucosyl xylosyl glucoside	Flavonoids	-	C33H40O20	756.211	[M+H]+	757.22	449.11	413008	337459	381488	-							835725	438073	544513	1.11313e+06	1.0958e+06	1.27269e+06							251068	794640	723124	830941	890709	1.19468e+06
pmb0608	Chrysoeriol-7-O-(6''-malonyl)glucoside	Flavonoids	-	C25H24O14	548.117	[M+H]+	549.12	301.07	16851.1	29939.5	17335	-							132623	67982.3	76755.2	33775.2	26148.5	32241.9							34544.2	6924.14	84428.9	11720.6	16783.9	8363.35
Zmdn011161	Chrysophanol-9-anthrone	Quinones	491-58-7	C15H12O3	240.079	[M-H]-	239.07	223.03	622089	992402	578342	C10314	392140	512829	578065	489344	403958	407332	360176	314971	318223	364633	585616	361030	489562	579505	591694	474617	425198	465732	550214	450074	543047	608765	540659	340442
Zmpn002553	Cichoriin*	Lignans and Coumarins	531-58-8	C15H16O9	340.079	[M-H]-	339.07	177.02	1.82128e+06	1.33603e+06	1.14321e+06	C09206	23133.6	49399.7	36411.2				1.67298e+06	4.27031e+06	2.79737e+06	2.35227e+06	2.73016e+06	1.42951e+06	47867.8	39942.2	86160.8				5.65116e+06	3.54156e+06	3.94251e+06	962431	1.75213e+06	1.65703e+06
Wbmp002549	Cimicifugic acid A-Diglucose	Phenolic acids	-	C33H40O21	772.206	[M+H]+	773.21	611.16	3.00244e+07	3.81918e+07	3.23409e+07	-	1.0214e+06	1.49857e+06	2.15386e+06	199601	236220	190436	5.56397e+07	5.27484e+07	5.77202e+07	5.90233e+07	4.0979e+07	5.00631e+07	2.41784e+07	4.08509e+07	3.37858e+07	323998	1.18942e+06	742374	3.09802e+07	4.80576e+07	3.49078e+07	5.9653e+07	5.64972e+07	3.54862e+07
pmn001553	Cimidahurinine*	Phenolic acids	142542-89-0	C14H20O8	316.116	[M-H]-	315.11	153.06	9.01116e+06	9.30787e+06	7.94938e+06	-	348311	226352	246979	618182	482320	308335	1.02967e+07	1.78248e+07	1.70959e+07	1.24299e+07	1.23563e+07	1.19044e+07	2.21167e+06	515381	788928	251399	231077	282872	3.04014e+07	1.9745e+07	2.57564e+07	7.70577e+06	3.43524e+06	2.71074e+06
mws2213	Cinnamic acid	Phenolic acids	140-10-3	C9H8O2	148.052	[M-H]-	147.05	103.06	11742.8	12234.3	17354.7	C00423	6629.83	7068.74	8172.34				18372.5	6634.16	13762.6	27013.1	17688.9	17330.5	14154.1	8240.54	6394.59	9191.58	9100.58	11215.8	36229.2	22455.6	10197.7	27045.2	34187.6	54082.8
pme2550	Cis-Aconitic acid	Organic acids	585-84-2	C6H6O6	174.016	[M-H]-	173.01	129.02	878233	959640	732422	C00417	1.15307e+06	1.10838e+06	1.63007e+06	1.09512e+06	962029	1.0645e+06	709012	376872	630865	479388	675407	959120	1.73756e+06	2.12859e+06	1.98246e+06	1.11232e+06	1.10919e+06	1.35459e+06	193074	148572	255164	368037	263594	247849
Lmmn004032	Cis-Jasmone	Others	488-10-8	C11H16O	164.12	[M-H]-	163.11	148.06	204387	161706	178204	C08490	339852	337151	190485	191195	360011	354284	165821	301484	195285	146127	101414	127526	591994	326150	302835	264676	179323	213595	92527.4	94281.6	111891	97568.7	124800	140575
MWS04455	Cis-L-3-hydroxyproline*	Amino acids and derivatives	567-35-1	C5H9NO3	131.058	[M+H]+	132.065	86.0607	4.8749e+07	6.39173e+07	5.71705e+07	-	9.70847e+07	8.48462e+07	8.91439e+07	1.09811e+08	9.17352e+07	8.52057e+07	9.08227e+06	7.3209e+06	1.15064e+07	8.68066e+06	6.29323e+06	6.65555e+06	3.68507e+07	3.4078e+07	3.02728e+07	8.91841e+07	7.82379e+07	8.28702e+07	4.59285e+06	4.93177e+06	3.21689e+06	6.89369e+06	5.79296e+06	4.35355e+06
Zdhn005610	Citreorosein	Quinones	481-73-2	C15H10O6	286.048	[M-H]-	285.04	257.05	87146.1	60942.5	47125.2	C17810							216573	144377	296611	129236	249411	165125							7908.77	11012.5	6858.12	11425.4	15813.6	11380.8
mws0281	Citric Acid	Organic acids	77-92-9	C6H8O7	192.027	[M-H]-	191.02	111.01	1.39465e+07	1.5403e+07	1.5277e+07	C00158	1.70949e+07	1.68793e+07	1.97959e+07	2.72387e+07	2.72547e+07	1.7838e+07	1.88566e+07	1.60056e+07	2.04561e+07	2.04367e+07	2.18358e+07	2.06168e+07	2.04704e+07	1.40255e+07	2.69962e+07	1.46699e+07	1.71824e+07	1.69637e+07	1.13333e+07	5.41473e+06	1.02634e+07	1.03551e+07	1.42033e+07	1.26089e+07
WaYn000716	Citric Acid diglucoside	Organic acids	-	C18H28O17	516.133	[M-H]-	515.12	341.11	4.33243e+06	4.85283e+06	4.27175e+06	-	1.38961e+06	1.32112e+06	1.63323e+06	2.72511e+06	2.32657e+06	2.32617e+06	8.36285e+06	1.12758e+07	9.80743e+06	1.51655e+07	1.44124e+07	1.2167e+07	1.66398e+06	2.98414e+06	2.2e+06	3.06216e+06	3.52694e+06	3.36605e+06	2.15185e+07	1.75847e+07	1.50868e+07	6.86458e+06	8.46009e+06	1.52527e+07
Wayn000884	Citric acid glucoside	Organic acids	-	C12H18O12	354.08	[M-H]-	353.07	111	415838	437737	374080	-	18630.4	205348	77375.2	330309	353601	350274	958517	947186	741850	1.16337e+06	1.14931e+06	987552	246289	213560	259802	150594	217362	257927	939961	807016	650355	748945	888893	1.0298e+06
Wayn000597	Citric acid-1-O-diglucoside	Organic acids	-	C18H28O17	516.133	[M-H]-	515.12	111.01	100079	90709.6	111649	-							177118	174537	153044	245603	262564	198853							286232	305712	284540	186202	191453	251349
WaJp002039	Coclaurine Glucoside	Alkaloids	-	C23H29NO8	447.189	[M+H]+	448.2	286.14	72655.8	93008.4	85052.8	-				17020.8	44759.2	24817	26400.6	209546	33300.2	174732	223909	73428.1	32398.6	5138.04	38669.7	33831.3	36709.5	30940	721612	249619	510408	73426	63731.6	94974.8
Sakn004616	Conandroside	Phenolic acids	-	C28H34O15	610.19	[M-H]-	609.19	447.15	225898	487385	291071	-	18284.5	66382.4	108554	76117.6	121854	21019.8	429335	587591	536862	692508	532863	766781	279976	46539.3	47968	9155.04	86395.5	245269	911995	1.03944e+06	878611	825629	656088	623475
ML10174588	Confertifoline	Terpenoids	1811-23-0	C15H22O2	234.162	[M-H]-	233.16	233.16	2.39581e+06	2.73277e+06	2.59456e+06	C09376	2.49013e+06	2.5808e+06	2.50952e+06	2.44646e+06	2.45834e+06	2.33358e+06	2.48452e+06	2.23248e+06	2.32572e+06	2.17973e+06	2.41909e+06	2.22843e+06	2.68865e+06	3.21856e+06	2.82566e+06	3.30506e+06	3.25505e+06	3.46469e+06	2.59947e+06	2.68139e+06	2.52989e+06	2.79006e+06	2.7357e+06	2.66552e+06
mws0906	Coniferin	Phenolic acids	531-29-3	C16H22O8	342.132	[M-H]-	341.12	179.07	4.54028e+06	7.02165e+06	5.22587e+06	C00761	326768	526863	377195				1.15611e+07	1.73887e+07	1.054e+07	1.18851e+07	1.45446e+07	1.19685e+07	2.47828e+06	2.20291e+06	3.99144e+06	257666	295526	399510	1.71262e+07	7.95284e+06	5.4623e+06	1.12922e+07	1.99279e+07	1.79511e+07
mws0093	Coniferyl alcohol	Phenolic acids	458-35-5	C10H12O3	180.079	[M-H]-	179.07	146.04	62681.9	62664.6	44563.8	C00590	77076.3	84301.3	71067.7	42157.9	14468.8	18073.3	121646	57826.8	90323.3	84324.6	91517.2	87978.3	179433	149326	150533	83098.3	74670.4	80737.1	21682.8	36155.8	14460.8	114408	127669	138489
Lskp211395	Corchoionoside C*	Others	-	C19H30O8	386.194	[M+H]+	387.2	207.14	1.39218e+06	1.50248e+06	1.65101e+06	-	282861	127529	141207	148185	245367	311908	1.4753e+06	3.44107e+06	1.15546e+06	1.74921e+06	1.63846e+06	1.75687e+06	242007	156469	470668	117637	180451	378616	2.31305e+06	3.56961e+06	2.93889e+06	1.03069e+06	1.22182e+06	266298
mws1715	Cordycepin (3'-Deoxyadenosine)*	Nucleotides and derivatives	73-03-0	C10H13N5O3	251.102	[M+H]+	252.11	136.06	449696	441133	421310	C08431	1.55863e+06	1.67105e+06	1.81198e+06	382581	240454	397403	224687	176007	162585	79066.5	122221	58824.9	682764	795727	602789	374367	454969	126042	83938.2	38023.7	143120
pmn001411	Cornoside	Phenolic acids	40661-45-8	C14H20O8	316.116	[M-H]-	315.11	135.05	597595	621771	519675	-	122145	98200.8	93667.1	283361	287330	274076	1.6822e+06	1.43783e+06	2.10656e+06	1.46961e+06	1.20815e+06	1.0325e+06				158868	114707	162907	1.37985e+06	1.26726e+06	977395	663359	998618	900141
pme1936	Creatinine	Organic acids	60-27-5	C4H7N3O	113.059	[M+H]+	114.07	86.07	129572	171174	169162	C00791	168486	109016	177217	203394	188661	193729	176085	203291	155631	164990	116059	136932	165836	204297	191637	174324	149932	168488	120853	186619	128640	153808	179658	166882
Lmbn005923	Crepenynic acid	Lipids	2277-31-8	C18H30O2	278.225	[M-H]-	277.22	59.01	210424	248767	241108	C07289	361762	289039	233044	231217	218969	228631	267385	249788	243086	231345	223510	247292	237263	209150	239282	239892	221948	262023	94763	128162	109188	168693	129854	131589
Zmyp000878	Crotonoside; 2-Hydroxyadenosine	Nucleotides and derivatives	1818-71-9	C10H13N5O5	283.092	[M+H]+	284.1	152.06	1.48668e+07	1.54678e+07	1.50833e+07	C08432	2.13344e+07	1.95374e+07	1.79701e+07	2.91031e+07	3.53564e+07	4.03415e+07	2.00263e+07	1.27893e+07	1.93072e+07	1.63283e+07	9.76018e+06	2.08316e+07	1.10121e+07	5.22998e+06	6.92396e+06	6.6969e+06	5.78477e+06	5.51237e+06	5.26021e+06	8.05455e+06	5.07405e+06	1.01458e+07	9.75022e+06	8.06956e+06
mws2108	Cryptochlorogenic acid (4-O-Caffeoylquinic acid)*	Phenolic acids	905-99-7	C16H18O9	354.095	[M-H]-	353.09	191.06	7.48074e+07	7.73995e+07	8.03855e+07	-	3.74387e+07	4.37867e+07	3.30514e+07	1.19779e+07	1.26667e+07	1.53709e+07	1.21284e+08	1.00852e+08	1.00948e+08	1.06939e+08	1.14509e+08	1.08498e+08	7.45402e+07	7.49203e+07	6.62497e+07	1.23482e+07	1.2189e+07	1.10233e+07	7.91947e+07	8.07587e+07	7.83213e+07	1.27468e+08	1.0747e+08	1.01481e+08
Qmyp101417	Ctroside	Terpenoids	-	C19H30O8	386.194	[M+H]+	387.2	189.13	600888	1.30448e+06	1.07683e+06	-	140160	152060	76696.2	92566.2	76705.9	84643.9	1.26122e+06	1.19789e+06	1.11511e+06	789938	932183	1.30849e+06	122973	71417.9	183815	159997	83318.9	96528.7	795464	2.51935e+06	1.89198e+06	466784	753947	592457
Zmcp002924	Cyanidin-3-O-(2''-O-glucosyl)glucoside	Flavonoids	38820-68-7	C27H31O16+	611.161	[M]+	611.16	287.05	3.581e+07	5.36895e+07	2.80748e+07	C16306	391056	240266	547875	125264	212804	137484	2.04049e+07	3.40613e+07	3.71261e+07	3.78272e+07	3.46162e+07	5.67666e+07	2.59314e+06	4.3569e+06	5.5868e+06	247586	487792	204694	3.96528e+07	5.85417e+07	2.78717e+07	5.71116e+07	2.90243e+07	5.97975e+07
Lcyp000689	Cyanidin-3-O-gentiobioside	Flavonoids	47845-44-3	C27H31O16+	611.161	[M]+	611.16	287.06	2.73361e+07	4.71908e+07	2.65831e+07	-	334021	240613	629339	93765.9	163428	218952	3.27783e+07	2.27052e+07	5.38135e+07	4.91441e+07	4.96919e+07	5.51857e+07	3.05682e+06	2.05806e+06	3.81836e+06	196450	290234	139522	4.3624e+07	3.80253e+07	4.10756e+07	5.90678e+07	6.28575e+07	6.65107e+07
Zblp002068	Cyanidin-3-O-glucoside	Flavonoids	47705-70-4	C21H21O11+	449.108	[M]+	449.11	287.06	4.44764e+07	5.6626e+07	4.52318e+07	C08604	178216	107951	203674	53981.9	83497.8	79439.2	6.15031e+07	5.39872e+07	5.41236e+07	5.86001e+07	3.2782e+07	5.68026e+07	1.22431e+06	632394	1.23346e+06	135513	161091	166425	4.5538e+07	6.31454e+07	4.66626e+07	8.82761e+07	3.75344e+07	6.12666e+07
Zmcp002986	Cyanidin-3-O-sophoroside-5-O-glucoside	Flavonoids	47888-56-2	C33H41O21+	773.213	[M]+	773.21	287.06	5.26073e+07	6.08603e+07	5.72033e+07	-	719972	577407	871705	136467	191426	167017	6.93036e+07	6.78779e+07	7.01748e+07	8.3734e+07	7.27583e+07	8.93359e+07	5.82901e+06	7.9329e+06	9.98142e+06	261847	503067	359482	6.00464e+07	7.26281e+07	6.68055e+07	8.37274e+07	7.4981e+07	7.88854e+07
mws0884	Cyclic 3',5'-Adenylic acid	Nucleotides and derivatives	60-92-4	C10H12N5O6P	329.053	[M-H]-	328.05	134.05	356909	394032	362481	C00575	838880	964620	880205	210282	302211	316154	727615	530687	935961	272026	426917	292028	217558	251288	175012	134923	126274	62132.6	478812	149444	290105	41736.6	45836.4	44123.4
Lmhp001430	Cyclo(Pro-Glu)	Amino acids and derivatives	-	C10H14N2O4	226.095	[M+H]+	227.1	116.07	253755	247686	214133	-	165970	128988	163160	199136	256925	233364	141388	118796	165242	108764	92032	145735	287686	233724	304939	478930	455175	492878	95765.8	182265	100802	457580	311218	331781
Hmgp006596	Cyclobrassinin	Alkaloids	105748-58-1	C11H10N2S2	234.029	[M+H]+	235.03	162.04	2.0223e+06	2.17927e+06	2.0241e+06	-	5.17874e+06	3.4472e+06	3.87416e+06	642041	1.52246e+06	1.88061e+06	197329	414605	528640	262695	289748	298771	1.63939e+07	5.88709e+06	2.9774e+06	567924	1.01607e+06	600114	46780.8	109830	376986	4.47789e+06	508643	233569
ML10181668	Cycloleucine	Amino acids and derivatives	52-52-8	C6H11NO2	129.079	[M+H]+	130.09	84.08	9.33006e+06	8.72745e+06	8.76473e+06	C03969	1.04702e+07	9.81528e+06	1.13977e+07	9.53838e+06	1.03526e+07	1.13029e+07	6.19934e+06	7.71372e+06	6.3797e+06	5.04364e+06	5.74368e+06	6.39106e+06	9.02517e+06	8.79842e+06	6.50365e+06	9.29095e+06	9.46091e+06	1.15715e+07	1.903e+06	1.71678e+06	1.78118e+06	6.9161e+06	3.7712e+06	3.01005e+06
Zmdn003480	Cycloolivil-6-O-glucoside	Lignans and Coumarins	-	C26H34O12	538.205	[M-H]-	537.2	375.15	574781	859136	581422	-	320526	274709	158180	324460	354533	422875	595889	1.05588e+06	848496	576652	664054	442618	434967	235477	298458	385916	506074	612894	1.8979e+06	1.10158e+06	1.43205e+06	599576	710764	682420
MW0148013	Cys-His-Ala	Amino acids and derivatives	-	C12H19N5O4S1	329.116	[M+H]+	330.12	152.07	113445	160079	139958	-	17319	38277.6	52154.5	31114.3	24142.4	27453.7	183862	366793	493065	193150	258148	300967	10666.3	10030.1	17535.7				351246	129893	279902	103381	54450.9	41253.7
MW0148043	Cys-Met-Ala	Amino acids and derivatives	-	C11H21N3O4S2	323.097	[M+H]+	324.11	146.06	2.04718e+06	2.06245e+06	1.63764e+06	-	962014	392853	750898	1.23325e+06	1.15535e+06	1.47247e+06	1.07493e+06	997481	2.12486e+06	3.5753e+06	3.32592e+06	4.31299e+06	405233	663608	887214	1.0368e+06	1.22762e+06	1.37476e+06	1.32385e+06	1.59289e+06	1.49425e+06	4.13026e+06	2.09851e+06	2.06322e+06
MW0148065	Cys-Ser-His	Amino acids and derivatives	-	C12H19N5O5S1	345.111	[M+H]+	346.11	166.05	495662	565362	616214	-	52360.3	64608.8	40808.2	29685.1	27923.3	36776.2	681676	1.47488e+06	593525	1.13418e+06	1.47015e+06	857739	47900.3	58689.6	53817.3	16352.2	31885.9	23871.1	1.97203e+06	1.68018e+06	2.14935e+06	614326	755882	838044
ML10180524	Cytarabine	Nucleotides and derivatives	147-94-4	C9H13N3O5	243.085	[M+H]+	244.09	112.05	2.07772e+06	2.78117e+06	3.1372e+06	C02961	3.87718e+06	3.02225e+06	4.0024e+06	5.10159e+06	5.26213e+06	7.43721e+06	1.78167e+06	1.03192e+06	1.75378e+06	1.34026e+06	813037	1.72435e+06	2.37892e+06	2.61001e+06	2.92492e+06	1.97527e+06	1.45665e+06	1.43199e+06	728238	988756	610216	1.17394e+06	1.09366e+06	787686
pme3732	Cytidine	Nucleotides and derivatives	65-46-3	C9H13N3O5	243.085	[M+H]+	244.09	112.05	1.92107e+06	2.12588e+06	2.39981e+06	C00475	1.58272e+06	1.35339e+06	1.58358e+06	2.80827e+06	4.69585e+06	3.87226e+06	2.79666e+06	1.4029e+06	2.95508e+06	2.27647e+06	1.51748e+06	2.49306e+06	1.50772e+06	1.0094e+06	1.27374e+06	929990	636129	709523	1.16095e+06	1.7933e+06	1.02614e+06	1.71259e+06	1.71259e+06	1.77468e+06
mws0255	Cytosine	Nucleotides and derivatives	71-30-7	C4H5N3O	111.043	[M+H]+	112.05	95.02	431925	298005	387582	C00380	423110	459420	434640	479817	442567	614702	469177	263450	523276	232542	263696	281078	243017	258823	290948	309573	244980	185687	102002	193351	120629	183597	166744	181825
MWS04555g	D-Allo-Isoleucine*	Amino acids and derivatives	1509-35-9	C6H13NO2	131.095	[M+H]+	132.1	86.1	2.77825e+06	3.16368e+06	3.01232e+06	-	4.56405e+06	5.12268e+06	7.26464e+06	6.40958e+06	6.32542e+06	4.37406e+06	757961	479958	730081	534091	534644	617129	2.63661e+06	2.73804e+06	2.46294e+06	5.12977e+06	4.36752e+06	4.53831e+06	439745	540282	346382	538712	397782	340084
ML10171848	D-Arabinono-1,4-lactone	Others	2782-09-4	C5H8O5	148.037	[M-H]-	147.03	85.03	390396	404871	342866	C00652	687163	437204	658294	350539	365539	266819	566731	336989	493654				387949	272071	400901	472088	365862	305359	314567	270687	508881	281162	175469	201021
MWSmce676	D-Arabinose*	Others	10323-20-3	C5H10O5	150.053	[M-H]-	149.046	59.0132	219871	210572	193931	C00216	206982	236535	483132	393489	375581	330606	291230	362441	344696	270328	319767	383929	631476	300441	237967	143981	135880	211531	386133	317936	426274	332968	364648	366309
mws0437	D-Arabitol	Others	488-82-4	C5H12O5	152.069	[M-H]-	151.06	59.01	203874	203874	124252	C01904	200613	189256	198188	43554.9	120254	169201	229411	259989	290841	195774	173378	245865	127094	220106	168587	181116	204332	194367	204669	192495	128514	250014	246028	197376
Zmzn000079	D-Erythrose-4-phosphate	Others	585-18-2	C4H9O7P	200.009	[M-H]-	199	78.96	32178.7	30168	16785.2	C00279	25477.2	17099.2	19445.2	34189.4	35828.3	26181.4	16398.2	29506.3	14752.3	32143.3	40312.8	44914.3	32844.8	22154.7	19470.9	33200.6	17457.6	28824.2	39604.3	27487.8	30505.5	36345	40884.1	56434.3
mws1164	D-Fructose*	Others	57-48-7	C6H12O6	180.063	[M-H]-	179.056	59.0139	2.09427e+07	1.82179e+07	1.31224e+07	C05003	2.66629e+07	3.25045e+07	2.6816e+07	3.36272e+07	3.2097e+07	3.23543e+07	2.41126e+07	2.04579e+07	2.10649e+07	2.27251e+07	1.95637e+07	2.22291e+07	4.20761e+07	2.61489e+07	3.72268e+07	2.45839e+07	1.59052e+07	1.80829e+07	2.33366e+07	2.16365e+07	2.02167e+07	2.06599e+07	4.30172e+07	3.95474e+07
pme3311	D-Fructose-1,6-biphosphate	Others	488-69-7	C6H14O12P2	339.996	[M-H]-	338.99	96.97	131867	152484	135548	C00354	163005	154930	178858	124463	147541	186295	137942	137913	112101	126745	145649	137647				135473	129655	129533	100666	150768	71239.2	64534.4	154122	88407.9
Zmpn000199	D-Galactaric acid	Others	526-99-8	C6H10O8	210.038	[M-H]-	209.03	85.03	2.09352e+06	2.11604e+06	1.94599e+06	C00879	3.25389e+06	3.4348e+06	2.41324e+06	2.50636e+06	2.34588e+06	2.18924e+06	2.69808e+06	3.95916e+06	2.85339e+06	2.56577e+06	2.6877e+06	2.20076e+06	1.65207e+06	1.79565e+06	1.55768e+06	1.96268e+06	2.27901e+06	1.95377e+06	1.40018e+06	2.0472e+06	2.1765e+06	1.92695e+06	4.32063e+06	4.97881e+06
pmf0139	D-Galactose*	Others	59-23-4	C6H12O6	180.063	[M-H]-	179.06	59.01	1.06728e+07	1.58288e+07	1.42109e+07	C00124	1.30634e+07	1.71352e+07	1.90492e+07	1.40336e+07	1.54334e+07	1.63625e+07	1.67355e+07	1.82357e+07	1.55411e+07	1.6247e+07	1.7842e+07	2.75606e+07	1.73572e+07	1.81439e+07	1.71692e+07	1.11249e+07	1.23996e+07	1.36758e+07	1.46194e+07	1.94641e+07	1.60841e+07	1.83794e+07	2.06972e+07	2.29357e+07
mws1189	D-Galacturonic acid*	Others	685-73-4	C6H10O7	194.043	[M-H]-	193.04	72.99	120956	129544	112507	C00333	98055.6	89298.8	95906.5	110920	119526	116806	100187	177522	142406	152266	211859	199096	94459.8	140015	90917.1	96743.6	102463	75141.9	75727.2	114497	116225	107361	163155	193065
pme3705	D-Glucoronic acid*	Others	6556-12-3	C6H10O7	194.043	[M-H]-	193.04	72.99	60903.9	108593	67654.4	C00191	69705.7	89743.1	77776.7	79344	95357.8	113282	82166.3	140871	97587.9	151326	216407	226451	80064.1	144984	79407.6	104183	77859.2	110059	86685.6	118336	68426.5	87358.7	114443	146918
pmb0786	D-Glucosamine	Others	3416-24-8	C6H13NO5	179.079	[M+H]+	180.09	163.06	2.05352e+07	1.86395e+07	3.0862e+07	C00329	2.05452e+07	1.59534e+07	1.98769e+07	1.98476e+07	1.4372e+07	2.14077e+07	2.50863e+07	2.39989e+07	1.57266e+07	2.16315e+07	1.67296e+07	2.10232e+07	2.47618e+07	2.78475e+07	2.02902e+07	2.76827e+07	2.63912e+07	1.95328e+07	2.5779e+07	2.21317e+07	1.91001e+07	2.22622e+07	2.07618e+07	2.04745e+07
Zmyn000110	D-Glucosamine 1-phosphate	Others	2152-75-2	C6H14NO8P	259.046	[M-H]-	258.04	78.96	105212	122372	68797.9	C06156	144122	112507	98055.6	206089	236179	252073	52243.4	79355.3	56536.8	58765.4	100475	108270	52243.4	44448.7	40130.2	225845	232377	192137	63772.9	70133.7	68292.9	137276	108774	121005
mws0866	D-Glucose 6-phosphate*	Others	56-73-5	C6H13O9P	260.03	[M-H]-	259.022	96.9696	6.10746e+06	6.68772e+06	3.6501e+06	C00092	1.12186e+07	8.01421e+06	1.09909e+07	5.44824e+06	6.76622e+06	4.86204e+06	1.12074e+06	2.13479e+06	1.17314e+06	1.97756e+06	3.73435e+06	3.67428e+06	1.2685e+07	1.21344e+07	9.28219e+06	8.0721e+06	6.53209e+06	4.6167e+06	1.67456e+06	1.32966e+06	2.13194e+06	984734	1.16818e+06	1.59717e+06
mws4170	D-Glucose*	Others	50-99-7	C6H12O6	180.063	[M-H]-	179.06	59.01	1.59104e+07	1.60184e+07	1.55774e+07	C00031	2.69014e+07	2.4279e+07	1.861e+07	3.07812e+07	2.35072e+07	3.16483e+07	2.01336e+07	3.22704e+07	1.92916e+07	2.1711e+07	2.4752e+07	1.98797e+07	4.2282e+07	3.63942e+07	3.92915e+07	1.65586e+07	1.2441e+07	2.749e+07	2.50147e+07	2.20106e+07	3.10471e+07	2.96501e+07	2.1396e+07	2.44327e+07
mws1090	D-Glucose-1-phosphate*	Others	59-56-3	C6H13O9P	260.03	[M-H]-	259.02	96.97	2.79617e+06	3.44526e+06	2.05268e+06	C00103	4.39895e+06	3.89521e+06	4.78358e+06	3.10777e+06	3.61387e+06	2.75011e+06	1.03041e+06	1.53319e+06	940966	1.6643e+06	1.98867e+06	2.8585e+06	8.6219e+06	7.62329e+06	5.78615e+06	4.44855e+06	3.09903e+06	1.89007e+06	1.69583e+06	988909	2.23106e+06	1.10357e+06	1.14275e+06	1.48758e+06
MA10039641	D-Lactose*	Others	63-42-3	C12H22O11	342.116	[M-H]-	341.11	89.02	2.81863e+06	2.2826e+06	1.46633e+06	C01970	151047	3.80226e+06	722105	3.95819e+06	2.58342e+06	3.36155e+06	1.7735e+06	2.70478e+06	3.20127e+06	5.07498e+06	2.98975e+06	3.20466e+06	4.21566e+06	3.11222e+06	1.49359e+06	4.49255e+06	2.49016e+06	1.10296e+06	9.50912e+06	1.11105e+07	5.54827e+06	4.37797e+06	4.1148e+06	4.73402e+06
Lmsn000381	D-Maltose*	Others	69-79-4	C12H22O11	342.116	[M-H]-	341.109	89.0244	1.6467e+06	2.04734e+06	1.07455e+06	C01971	1.31336e+06	1.84408e+06	4.07053e+06	4.86578e+06	2.09358e+06	827851	1.91525e+06	1.97944e+06	1.26356e+06	4.5832e+06	1.28579e+06	1.37863e+06	1.21108e+06	2.28953e+06	1.41898e+06	1.25876e+06	1.21425e+06	1.53571e+06	2.01038e+06	1.65874e+06	2.36199e+06	1.77759e+06	1.60742e+06	1.48615e+06
pmf0138	D-Mannose*	Others	3458-28-4	C6H12O6	180.063	[M-H]-	179.06	59.01	1.47413e+07	2.02237e+07	1.61623e+07	C00159	1.43429e+07	1.56222e+07	1.98847e+07	1.41868e+07	1.57668e+07	1.63587e+07	2.51066e+07	2.24776e+07	2.13849e+07	2.27874e+07	2.03082e+07	2.28102e+07	4.58298e+07	3.59491e+07	1.85641e+07	1.07453e+07	9.55423e+06	1.04476e+07	2.37824e+07	2.09798e+07	2.21502e+07	2.00937e+07	2.26616e+07	2.18046e+07
mws4532g	D-Ornithine	Amino acids and derivatives	348-66-3	C5H12N2O2	132.09	[M+H]+	133.1	70.07	625022	588294	583559	-	1.03601e+06	992881	854166	1.57407e+06	1.45121e+06	1.36321e+06	201707	491523	218070	570965	571830	561512	257232	349057	254981	3.67128e+06	3.00285e+06	3.19801e+06	88309.3	98309.4	317577	516729	518425	51451
pme1261	D-Panthenol	Others	81-13-0	C9H19NO4	205.131	[M+H]+	206.14	76.08	87314.8	82079.3	64904.2	C05944				88758.7	219732	141244	156953	108890	50595.2	591488	644383	76369.5
mws1337	D-Pantothenic Acid	Others	79-83-4	C9H17NO5	219.111	[M+H]+	220.12	90.05	1.54675e+07	1.79397e+07	1.77525e+07	C00864	1.95207e+07	2.14555e+07	1.75503e+07	1.85295e+07	1.79904e+07	1.67456e+07	1.76812e+07	1.31658e+07	1.49879e+07	1.46067e+07	1.20936e+07	1.21713e+07	2.41779e+07	2.41373e+07	3.04178e+07	1.45015e+07	1.72397e+07	1.99324e+07	8.68813e+06	1.16784e+07	1.0998e+07	1.32597e+07	1.37514e+07	1.24527e+07
mws2104	D-Pinitol*	Others	10284-63-6	C7H14O6	194.079	[M-H]-	193.07	59.01	193954	241650	166109	C03844	181239	213462	290341	239471	233317	313265	259088	441013	258391	476596	668467	623236	134020	203265	264049	219988	337016	213967	240386	289689	287506	321341	387902	408702
Rfmb318	D-Proline betaine	Amino acids and derivatives	1195-94-4	C7H14NO2+	144.102	[M]+	144.1	84.08	849755	706106	882432	C21514	608272	656267	662730	605500	620211	502082	1.32317e+06	671582	1.47794e+06	610846	642949	561489	1.10946e+06	734165	290975	606792	562225	630367	744519	742106	1.17673e+06	1.01162e+06	995932	797486
Zmgn000173	D-Ribose	Others	50-69-1	C5H10O5	150.053	[M-H]-	149.05	75.01	182051	193065	140463	C00121	182976	211419	199139	131852	176559	137619	171092	118510	231520	93385.5	71433.5	62032.5	149934	185280	173729	149147	162199	185280	108293	193065	182863	320201	189113	203237
Zmyn000108	D-Saccharic acid	Others	87-73-0	C6H10O8	210.038	[M-H]-	209.03	85.03	2.13947e+06	2.21236e+06	1.61657e+06	C00818	3.25756e+06	3.11189e+06	2.529e+06	2.47664e+06	2.33828e+06	2.12907e+06	2.4499e+06	3.02431e+06	2.87664e+06	4.50187e+06	4.5383e+06	5.85407e+06	1.54411e+06	1.88372e+06	1.75484e+06	1.96297e+06	2.15662e+06	2.11074e+06	1.4474e+06	2.15054e+06	1.79894e+06	1.73699e+06	1.99902e+06	2.11096e+06
pme3163	D-Sedoheptuiose 7-phosphate	Others	2646-35-7	C7H15O10P	290.04	[M-H]-	289.03	96.97	1.8283e+07	1.82184e+07	1.49245e+07	-	1.13372e+07	1.3434e+07	1.452e+07	1.26587e+07	1.4613e+07	1.61484e+07	3.12611e+07	2.8616e+07	2.46042e+07	5.66913e+07	6.12209e+07	3.64704e+07	1.18299e+07	1.12969e+07	1.54772e+07	9.49634e+06	1.30426e+07	1.15056e+07	1.77684e+07	2.42913e+07	1.79702e+07	1.93461e+07	2.60587e+07	3.36035e+07
mws0214	D-Sorbitol	Others	50-70-4	C6H14O6	182.079	[M-H]-	181.07	71.01	123256	98275.6	115556	C00794	102966	141854	115456	120567	133037	136656	133301	120811	113910	150620	126824	115689	166921	109435	141843	72600.1	94598	81907.8	114313	164069	114042	120362	156774	168551
pme0519	D-Sucrose	Others	57-50-1	C12H22O11	342.116	[M-H]-	341.11	119.03	9.15996e+06	2.99793e+06	8.70089e+06	C00089	6.60731e+06	6.67689e+06	7.74379e+06	3.00304e+06	2.35793e+06	6.02083e+06	3.48326e+06	1.02217e+07	7.86749e+06	4.54341e+06	3.96959e+06	1.89982e+06	2.15864e+06	1.46255e+07	9.53348e+06	2.49048e+06	1.47177e+07	2.88475e+06	1.86321e+07	6.6958e+06	1.99555e+07	2.99589e+06	5.68717e+06	1.38239e+07
Lmzn001983	D-Threo-guaiacylglycerol-7-O-β-D-glucoside	Phenolic acids	-	C16H24O10	376.137	[M-H]-	375.13	135.05	2.95677e+06	3.83005e+06	2.85369e+06	-	544993	414048	497320	1.26076e+06	1.56474e+06	1.44807e+06	1.31005e+07	9.36388e+06	1.16167e+07	7.75189e+06	7.32177e+06	5.9353e+06	216635	147338	111268	642813	688910	706276	6.81624e+06	6.83084e+06	5.15959e+06	4.34065e+06	5.34986e+06	5.52127e+06
mws0889	D-Threonic Acid	Others	3909-12-4	C4H8O5	136.037	[M-H]-	135.03	75.01	7.5586e+06	7.26221e+06	6.46397e+06	C21649	4.85611e+06	4.99224e+06	3.6934e+06	4.40762e+06	3.39728e+06	2.54183e+06	1.10358e+07	1.53899e+07	1.64066e+07	1.36086e+07	1.436e+07	1.53189e+07	8.27397e+06	4.33235e+06	4.25985e+06	2.9217e+06	2.65702e+06	3.3219e+06	8.90455e+06	1.23985e+07	8.47905e+06	1.22698e+07	1.76462e+07	1.80344e+07
pma0134	D-Threose	Others	95-43-2	C4H8O4	120.042	[M+H]+	121.05	93.06	64709.4	58582.5	54206.3	C06463	18002.3	27986.5	28862.4	79561.2	67326.5	65574.5	108413	88315.3	102307	105182	117212	54586.1	36953.1	23402	24914.4	31335.5	10771.4	20701.3	196730	89142.6	195121	170214	128494	40969.3
mws0344	D-Xylonic acid	Others	526-91-0	C5H10O6	166.048	[M-H]-	165.04	75.01	5.97975e+06	6.96368e+06	5.32993e+06	C00502	5.70708e+06	6.63627e+06	6.33127e+06	5.9021e+06	5.25263e+06	6.09844e+06	8.14759e+06	1.15368e+07	7.43705e+06	1.10171e+07	1.5273e+07	1.44607e+07	4.08254e+06	5.20778e+06	3.98966e+06	6.35789e+06	4.96625e+06	6.95058e+06	5.59825e+06	8.90851e+06	7.85323e+06	6.5625e+06	8.46708e+06	1.24728e+07
MWS4295	DL-2-hydroxystearic acid	Lipids	629-22-1	C18H36O3	300.266	[M-H]-	299.26	253.25	9666.75	11814.6	13386.5	-	8388.03	10077.3	9728.98	9926.17	9409.14	8746.19	13076.7	10228.6	12942.1	10742.5	12331.4	9732.8	15760.5	17836.2	16194.3	11672.3	11571.4	10097.5	16590	11068.2	15723.9	12960	17184.1	7124.4
pme3186	DL-Glyceraldehyde-3-phosphate	Organic acids	591-59-3	C3H7O6P	169.998	[M-H]-	168.99	78.96	33290.4	28032.8	26510.6	C00661	42543	28038.5	51803.4				33025.8	60304.4	21027.9	37254.6	91130.1	39796.6	89022.4	68571.7	37923.2				74723.9	22864.2	65386.6
mws0267	DL-Glyceric Acid	Organic acids	473-81-4	C3H6O4	106.027	[M-H]-	105.02	105.02	1.0479e+06	1.12881e+06	755112	C00258	633709	470860	644828	351285	340911	321010	2.33294e+06	2.06918e+06	2.44449e+06	2.59042e+06	2.38158e+06	5.07456e+06	784525	560227	480768	434195	365762	377113	1.227e+06	1.73581e+06	1.82827e+06	1.36608e+06	1.71858e+06	1.83063e+06
MWS1926	DL-Leucine*	Amino acids and derivatives	328-39-2	C6H13NO2	131.095	[M+H]+	132.1	86.1	4.6276e+07	4.63831e+07	4.78383e+07	-	7.67659e+07	7.49297e+07	6.98719e+07	7.51683e+07	7.55959e+07	6.89908e+07	8.69483e+06	5.86076e+06	1.02731e+07	7.6829e+06	6.25579e+06	5.7731e+06	3.81939e+07	3.63978e+07	3.82492e+07	8.03488e+07	7.20089e+07	7.09325e+07	5.65717e+06	5.55586e+06	3.95087e+06	7.57993e+06	5.16828e+06	3.67813e+06
mws0224	DL-Methionine	Amino acids and derivatives	59-51-8	C5H11NO2S	149.051	[M+H]+	150.06	61.01	2.36694e+06	2.69713e+06	2.36201e+06	C01733	3.518e+06	2.66394e+06	2.29078e+06	3.14143e+06	2.57056e+06	2.80914e+06	1.62767e+06	865775	1.27465e+06	1.08448e+06	905976	1.06026e+06	1.5276e+06	1.55749e+06	1.38758e+06	2.7062e+06	2.1082e+06	2.07032e+06	761561	906875	400970	1.63415e+06	1.56168e+06	1.20289e+06
MWS00275g	DL-O-tyrosine	Amino acids and derivatives	2370-61-8	C9H11NO3	181.074	[M-H]-	180.07	119.05	17118.9	18393.2	18481.1	-	9642.18	88145.2	26483	31898	139547	82490.1										49033	51406	35261
MWSmce607	DL-Threonine	Amino acids and derivatives	80-68-2	C4H9NO3	119.058	[M+H]+	120.07	56.05	2.91578e+06	2.57447e+06	2.54433e+06	-	2.99366e+06	2.51494e+06	2.66851e+06	3.71126e+06	3.85231e+06	3.45541e+06	2.70917e+06	2.32923e+06	2.38489e+06	1.78941e+06	1.97301e+06	2.049e+06	2.60589e+06	2.23762e+06	1.79107e+06	2.71599e+06	2.71948e+06	2.72781e+06	2.49699e+06	2.36072e+06	2.42778e+06	1.93618e+06	1.67156e+06	1.25935e+06
MWSmce056	DL-Tryptophan*	Amino acids and derivatives	54-12-6	C11H12N2O2	204.09	[M+H]+	205.09	146.06	4.01423e+07	4.54652e+07	3.71048e+07	-	6.61181e+07	8.14617e+07	6.25417e+07	7.71619e+07	1.00725e+08	8.13364e+07	7.57727e+06	5.19321e+06	4.87087e+06	7.45575e+06	5.88379e+06	5.42862e+06	3.30662e+07	2.73655e+07	2.25867e+07	6.76084e+07	6.15477e+07	6.09552e+07	6.20427e+06	5.69449e+06	4.3705e+06	8.57628e+06	5.25385e+06	6.12859e+06
MWSmce682	DL-Xylose*	Others	25990-60-7	C5H10O5	150.053	[M-H]-	149.05	59.01	260055	231268	202580	-	261100	267064	299859	284979	263235	276512	276560	325346	289776	289294	354094	267190	382046	318654	404767	196508	203320	261672	362765	321464	302375	324522	298691	322709
pmb2653	DMelezitose O-rhamnoside	Others	-	C24H42O20	650.227	[M-H]-	649.22	145.05	438861	488408	232704	-	208499	148362	272968	107670	73554.1	88290	49660.7	140074	116566	94214.9	56330.5	116930	42155.1	99096.4	58556.8	164646	224562	217066	162134	92286.3	108791	79941	111034	92738.8
Cmyp009787	Damascenone	Others	23726-91-2	C13H20O	192.151	[M+H]+	193.16	109.06	104675	98757.1	105400	-	34065.3	38519.3	30770.1	69191.4	111953	107002	278358	156513	262510	161809	149153	234136	18126.5	13592.6	17861.7	38140.9	40013.5	33891.3	61749	73900.1	81219.2	249740	131017	107026
Lmsn000954	Dambonitol	Others	523-94-4	C8H16O6	208.095	[M-H]-	207.09	59.01	996640	1.09427e+06	999287	-	713951	658835	1.6199e+06	1.48407e+06	1.48492e+06	1.13464e+06	621422	823709	1.05108e+06	1.8566e+06	2.01378e+06	3.35208e+06	1.02664e+06	1.06636e+06	975968	1.5868e+06	1.6328e+06	1.95191e+06	838826	1.01107e+06	923723	1.65981e+06	1.75745e+06	1.44416e+06
Wcfn008271	Danthron; 1,8-Dihydroxyanthraquinone	Quinones	117-10-2	C14H8O4	240.042	[M-H]-	239.03	223.02	3.70626e+07	3.82727e+07	3.95797e+07	C10312	4.58935e+07	4.47695e+07	4.53161e+07	4.84974e+07	4.93015e+07	4.87996e+07	4.76151e+07	4.69349e+07	4.60581e+07	4.45234e+07	4.54768e+07	4.51657e+07	4.85142e+07	4.51738e+07	4.8822e+07	4.65065e+07	4.5883e+07	4.48532e+07	4.65985e+07	4.63321e+07	4.765e+07	4.28452e+07	4.40743e+07	4.39858e+07
Cmmn012461	Dehydroabietic acid	Terpenoids	1740-19-8	C20H28O2	300.209	[M-H]-	299.2	299.2	418248	420418	433422	C12078	865253	1.10402e+06	404954	435400	389125	359946	309812	317127	307666	446200	358861	403761	412521	354368	360784	516434	304949	354268	306303	329971	388053	307554	353107	292119
MA10039492	Dehydroascorbic acid	Others	490-83-5	C6H6O6	174.016	[M-H]-	173.01	71.03	1.0905e+06	1.37267e+06	1.21857e+06	C05422	437857	723915	784858	1.15508e+06	1.09086e+06	1.06064e+06	1.61436e+06	1.27868e+06	1.28068e+06	1.71267e+06	1.75068e+06	1.66798e+06	1.7752e+06	2.55736e+06	3.14925e+06	1.80587e+06	1.53667e+06	1.65773e+06	1.19682e+06	909085	755031	806680	1.04826e+06	1.21801e+06
Cmsp003083	Dehydrodiconiferyl alcohol-4-O-glucoside*	Lignans and Coumarins	107870-88-2	C26H32O11	520.194	[M+H]+	521.2	131.05	637198	1.05996e+06	908889	-	13412	14631	11200.5				1.33409e+06	1.41499e+06	1.60555e+06	1.61553e+06	1.538e+06	1.14021e+06	332616	69456	199870	18836.3	18282.3	35335.4	1.20173e+06	2.29392e+06	1.51452e+06	3.18981e+06	3.10611e+06	2.54893e+06
Lmsp003655	Dehydrodiconiferyl alcohol-gamma'-O-glucoside*	Lignans and Coumarins	-	C26H32O11	520.194	[M+H]+	521.2	131.05	596993	1.23784e+06	955183	-	7432.84	17065.2	23158.6	34071.1	3966.59	18286	1.66913e+06	1.09476e+06	1.6555e+06	1.82692e+06	1.63016e+06	1.13047e+06	344798	105098	197435	25112.5	23575.9	19504.1	1.44211e+06	1.74846e+06	1.50064e+06	2.98774e+06	3.20503e+06	2.59683e+06
Zmcp002839	Delphinidin-3,5,3'-Tri-O-glucoside	Flavonoids	-	C33H41O22+	789.208	[M]+	789.21	303.05	3.16014e+06	3.76598e+06	3.34537e+06	C16314	207229	213118	329433				2.40803e+07	7.40574e+06	8.69865e+06	2.41115e+06	2.09921e+06	2.03238e+06	44790.6	49876.9	2.75112e+06				921685	2.55957e+06	1.12098e+07	3.85312e+06	3.74302e+06	5.12129e+06
pme1398	Delphinidin-3-O-glucoside (Mirtillin)	Flavonoids	50986-17-9	C21H21O12+	465.103	[M]+	465.1	303.05	1.15018e+06	2.37928e+06	1.22018e+06	C12138	59057.4	101762	71845.7				1.3576e+07	7.46483e+06	6.82355e+06	1.21809e+06	380685	824248	15873.9	4878.49	500711				442772	1.04669e+06	6.96641e+06	651878	1.57663e+06	1.24995e+06
MWS2056	Delta-Hexalactone	Others	823-22-3	C6H10O2	114.068	[M+H]+	115.08	69.07	2.02835e+06	1.2104e+06	1.57624e+06	-	3.63826e+06	2.98865e+06	3.85837e+06	4.00438e+06	2.52368e+06	2.9368e+06	2.58533e+06	2.81812e+06	2.62173e+06	3.62909e+06	3.83808e+06	2.62064e+06	2.23666e+06	3.98094e+06	3.20717e+06	3.20645e+06	4.05475e+06	3.03006e+06	4.14054e+06	3.24194e+06	3.9603e+06	2.49211e+06	3.36055e+06	4.31911e+06
Zbzp011453	Des-O-Methyllasiodiplodin	Others	32885-82-8	C16H22O4	278.152	[M+H]+	279.16	149.03	9.15155e+06	8.0005e+06	7.77524e+06	-	9.42433e+06	9.20732e+06	8.84188e+06	8.1572e+06	8.02449e+06	8.01758e+06	8.32136e+06	8.75205e+06	6.90795e+06	8.65006e+06	8.17441e+06	7.92875e+06	9.45809e+06	1.00028e+07	1.00067e+07	1.07235e+07	1.0448e+07	9.47356e+06	8.23781e+06	8.22232e+06	8.02976e+06	8.04626e+06	9.26602e+06	9.33107e+06
Lmmn005696	Desoxyhemigossypol	Phenolic acids	57765-65-8	C15H16O3	244.11	[M-H]-	243.1	228.08	17968.8	19295	7961.9	-	8751.02	9508.57	8023.48	11316.3	14437.7	14180.6	26490.9	25182.2	21666.5	15913.6	15531	14720.5	14927.9	15788.8	17105.8	29965.3	35847.4	40300.4	13128.8	14983.9	16976.8	14857.7	14478.9	13129.7
Lmap001823	Dhurrin	Alkaloids	499-20-7	C14H17NO7	311.101	[M+H]+	312.11	132.04	197826	248766	168254	C05143	231437	173354	178482	271238	619866	356894	108093	70354.7	85664.2	189297	194798	175391	66371.4	34682.5	39766.6	141788	213086	303869	102997	178450	95844.2	214142	231475	213086
Lmgp002501	Dhurrin-6'-O-Glucoside	Alkaloids	-	C20H27NO12	473.153	[M+H]+	474.16	312.11	135203	147963	130304	-	15688.1	14725.1	19369.5	14531.1	31348.7	33360.2	211653	489924	233211	232190	302179	261624	16543.8	19632.8	18588.5				377180	164621	367446	132286	62688.6	29392.2
Lmgn002250	Dicaffeoylquinic acid-O-glucoside	Phenolic acids	-	C31H34O17	678.18	[M-H]-	677.17	191.06	25495.6	25790.4	40992.1	-							59442.5	82934.6	31014.2	55954.5	36548.6	71261.5				23640.7	22560.4	11831.2				138498	141890	93085.9
Lcyn000106	Dichotomoside A	Lignans and Coumarins	-	C26H32O13	552.184	[M-H]-	551.18	193.05	1.27268e+06	777343	918796	-	60273.3	436364	188526	534205	202308	539836	3.426e+06	5.68602e+06	2.96031e+06	3.00121e+06	3.84795e+06	306250	58746.9	226870	395211	323295	434236	576598	5.45281e+06	3.42976e+06	4.38918e+06	2.25049e+06	2.66478e+06	3.69933e+06
pmb3099	Diethyl phosphate	Organic acids	598-02-7	C4H11O4P	154.04	[M-H]-	153.032	125.001	61272.3	68723.3	45869.5	C06608	56978.5	55813	29417.7	60044.6	50857.4	45349	112533	131914	86896.8	150654	106932	121923	28802	18803.7	42295.5	24514.4	44637.2	21440.2	51968.7	42289	155911	27018.1	98660.2	42289
Wayn002279	Dihomocitric acid	Organic acids	-	C8H12O7	220.058	[M-H]-	219.052	111.01	37225.3	26709.1	30180.6	-				89737.1	176373	163295										39772.4	31746.8	19999.9
Cmyp007180	Dihydroactinidiolide	Others	17092-92-1	C11H16O2	180.115	[M+H]+	181.12	107.09	515386	489638	505951	-	114692	165735	90388.4	177329	240017	220150	1.51703e+06	1.0519e+06	1.15401e+06	720095	704351	990531	125934	92725.8	102237	183301	182055	225811	594548	521242	777811	1.02433e+06	709211	572095
Lmmn000774	Dihydrocaffeoylglucose*	Phenolic acids	-	C15H20O9	344.111	[M-H]-	343.1	181.05	75726.3	51080.6	52246.3	-							109142	358268	114098	131466	90319.2	82767.9	28401.3	24826.5	41137.7				76317.4	79909.7	62506.1	100934	281970	183813
Wafn002827	Dihydroferulic acid glucoside	Phenolic acids	-	C16H22O9	358.126	[M-H]-	357.12	195.07	82452	64252.8	45730.5	-	27079.5	55295.6	115789	52414.1	56752.8	53482.5	53188.4	174204	161548	50133.4		44984.6	167894	80337.9	110167	63101.4	75945.2	56756	369433	70518.3	372756
Hmcp000405	Dihydroisopelletierine	Alkaloids	-	C8H17NO	143.131	[M+H]+	144.14	84.08	1.55813e+06	1.69065e+06	1.64327e+06	-	1.6132e+06	1.74963e+06	1.55651e+06	1.50089e+06	1.34706e+06	1.21543e+06	2.86609e+06	1.94084e+06	2.69044e+06	2.22654e+06	2.02346e+06	1.7381e+06	2.40202e+06	1.87934e+06	2.72984e+06	1.63687e+06	1.42219e+06	1.49544e+06	1.64165e+06	1.41665e+06	2.4649e+06	2.17282e+06	1.79568e+06	1.44141e+06
Lmmn004625	Dihydrokaempferol-7-O-glucoside	Flavonoids	-	C21H22O11	450.116	[M-H]-	449.11	287.06	46245.6	37515.7	43989.1	-							111649	98934.1	85711.7	74903.5	124055	54146.2							60148.4	45309.9	29739.9	55264.7	55010.4	75577.2
Lmxp011770	Diisobutyl phthalate	Phenolic acids	84-69-5	C16H22O4	278.152	[M+H]+	279.16	149.02	8.47889e+06	8.6571e+06	8.32552e+06	C15205	9.58049e+06	9.40118e+06	8.08401e+06	8.42195e+06	8.94951e+06	8.11098e+06	8.39945e+06	7.61065e+06	7.38686e+06	7.78475e+06	7.39192e+06	7.82814e+06	9.65578e+06	9.82371e+06	9.14702e+06	9.55347e+06	9.54137e+06	9.21876e+06	8.22469e+06	8.56826e+06	8.06545e+06	7.67985e+06	7.51424e+06	8.0869e+06
Lmmp010562	Diisooctyl Phthalate	Phenolic acids	27554-26-3	C24H38O4	390.277	[M+H]+	391.28	149.02	4.08653e+06	3.48714e+06	2.65466e+06	C14577	9.1245e+06	4.32389e+06	3.99768e+06	4.93843e+06	6.39684e+06	4.18026e+06	3.78321e+06	5.12572e+06	4.59512e+06	4.60713e+06	4.40481e+06	5.81741e+06	9.13259e+06	5.39889e+06	7.01347e+06	5.45891e+06	8.43616e+06	5.11173e+06	5.05446e+06	3.58362e+07	1.01592e+07	9.697e+06	1.81391e+07	1.00927e+07
MWSslk097	Dimethyl phthalate	Phenolic acids	131-11-3	C10H10O4	194.058	[M+H]+	195.06	163.04	132921	136898	135787	C11233	124424	148565	121633	104784	132896	113880	161301	112993	138726	114947	107441	143792	117786	137486	168088	143964	137107	149220	138648	157025	148160	159219	168348	152718
Lmmn000806	Dimethylmalonic acid*	Organic acids	595-46-0	C5H8O4	132.042	[M-H]-	131.035	87.0459	113233	119743	87162.9	-	160192	233620	177845	303945	223074	276553	29340.9	34365.5	35236.6	33531.7	20415.5	37752.6	211044	164102	155509	178655	216665	237050	15095.1	21822.7	16769.2	79613	75432.6	56152.1
pmp000579	Diosmetin-7-O-galactoside*	Flavonoids	-	C22H22O11	462.116	[M+H]+	463.12	301.07	130229	149456	169736	-							814475	383183	439756	49419.9	34855.2	38191							42248.4	31449.6	484581	32739.3	34857.5	30327.7
Hmmp004965	Diosmetin-7-O-glucoside*	Flavonoids	20126-59-4	C22H22O11	462.116	[M+H]+	463.12	301.07	117421	151589	180413	-							864646	449359	434415
pmb2936	Disinapoyl glucoside	Phenolic acids	-	C28H32O14	592.179	[M-H]-	591.17	367.2	806118	754862	278351	-	232249	917389	213419	90420.8	108509	176357	170983	464513	337424	757178	2.25131e+06	1.23886e+06	4.06747e+06	3.81658e+06	3.11975e+06	247922	468095	377436	496827	231469	320959	320420	520798	451172
mad1424	Ditartaroyl-hydroxycoumarin	Lignans and Coumarins	-	C17H14O13	426.043	[M+H]+	427.05	295.05	217392	471091	589139	-	325459	439947	311131	227367	366404	439909	219432	252378	243283	209180	167557	268268	282879	376060	293303	403098	349702	504501	260608	359722	317178	207183	228311	216062
pmb2640	Dodecanoic acid (Lauric acid)	Lipids	143-07-7	C12H24O2	200.178	[M-H]-	199.17	199.17	347998	379934	319179	C02679	733650	279832	291170	399334	452927	412655	434835	401438	429632	332861	299949	379860	420590	400362	335997	545208	581674	719254	202476	192128	206546	231147	220066	159360
Lmcn009539	E,E,Z-1,3,12-Nonadecatriene-5,14-diol	Lipids	-	C19H34O2	294.256	[M-H]-	293.25	293.25	73698.5	47426.4	45974.3	-	23087	27753.5	22791.1	31509.1	40547.8	44535	77629.4	72712.5	37218.7	27086.6	13069.7	60927.1	65516.5	47787.6	48484.7	25344.6	20059.3	88362.1	502013	80587.6	340558	1.50768e+06		17147.6
pmp000243	E-Butylphthalide*	Others	-	C12H12O2	188.084	[M+H]+	189.09	143.09	181413	213925	196594	-	84719.8	96280.1	84089.2	73369.3	76860	91280.1	445225	317350	379683	299576	323869	249983	125290	90336.6	98772.2	91446.6	95187	92076.8	400432	363880	283829	414729	350249	297236
pmn001610	Eicosadienoic acid*	Lipids	5598-38-9	C20H36O2	308.272	[M-H]-	307.26	307.26	265937	281214	402065	C16525	416299	376960	267834	224967	274623	210667	512935	311331	364782	315218	227250	465869	165976	225459	184416	241175	125880	193422	150156	227170	84970.1	426150	183905	127931
pmn001606	Eicosenoic acid	Lipids	26764-41-0	C20H38O2	310.287	[M-H]-	309.28	309.28	67823.7	49587.9	46698.5	C16526	605779	1.80824e+06	1.20073e+06	1.16297e+06	385321	357425	302442	463395	515155	403654	356216	377098	684775	773263	755136	495671	630462	543765					368295	326606
mws0396	Elaidic Acid*	Lipids	112-79-8	C18H34O2	282.256	[M-H]-	281.25	281.25	2.09049e+07	2.35806e+07	2.52294e+07	C01712	3.54534e+07	3.2685e+07	3.88138e+07	1.67374e+07	1.46021e+07	1.50297e+07	1.63337e+07	2.28448e+07	1.38103e+07	1.34385e+07	8.96659e+06	4.19666e+07	2.17833e+07	1.24599e+07	1.31925e+07	1.57964e+07	1.44176e+07	1.65614e+07	5.56729e+06	4.89513e+06	5.59242e+06	9.2739e+06	8.70476e+06	4.02805e+06
Zbzn008048	Embelin	Quinones	550-24-3	C17H26O4	294.183	[M-H]-	293.18	221.15	78392.4	73688	87332.4	-	94829.6	108810	108195	96370.6	101259	103572	96093.2	73484.1	89409	77985	93296.9	68883.1	78294	96915.3	76520.4	95949.5	77366.2	84998.3	80538.3	76660.3	93876.5	97314.6	82737.3	77967.3
Lasp011732	Ent-16beta-Methoxy-19-Kauranoic Acid	Terpenoids	-	C21H34O3	334.25	[M+H]+	335.26	81.07	231263	261693	113406	-	724598	141181	166104	610564	369421	693907	297496	231835	195371	207859	192780	151256	164010	61511	91519.6	77420.4	84740.2	94620.1	117670	183465	165618	194891	176440	158414
MWSHC20189	Epipinoresinol*	Lignans and Coumarins	24404-50-0	C20H22O6	358.142	[M-H]-	357.13	151.04	80539.8	81020.6	67471.4	-	48885	32352.8	22849.4	45820.6	46561.1	47817.6	131483	56755.7	69464.7	131998	175483	189797	23385.8	36057.5	53560.3	56203.1	35025.8	39973.2	10803.2	21016.1	18259.3	264079	178204	187196
Xmzn007677	Ergotamine	Alkaloids	113-15-5	C33H35N5O5	581.264	[M-H]-	580.36	506.33	1.28695e+06	1.40457e+06	1.22348e+06	C07544	6.99283e+06	4.97443e+06	4.79841e+06	3.51552e+06	2.09325e+06	1.93319e+06	568502	432104	495454	471154	359116	425676	969232	622587	567939	498669	566985	568456	224638	279703	279184	310540	361127	348492
Lmyn004037	Eriodictyol-7-O-(6''-O-galloyl)glucoside	Flavonoids	-	C28H26O15	602.127	[M-H]-	601.12	439.09	41031.7	88835.1	59151.4	-	12321.5	17253.4	10045				132959	36409.7	60340.7	99722.1	89960.8	103639	56635.8	35716.1	60328.8				36403.8	60463.2	56601.6	105860	107108	98492.3
MWSmce690	Erythorbic Acid; Isoascorbic Acid	Others	89-65-6	C6H8O6	176.032	[M-H]-	175.02	59.01	529306	649970	439266	-	364793	191506	224638	363138	304030	268256	1.34399e+06	912695	1.25472e+06				332129	1.03481e+06	34916.7				693029	864117	781790	1.10355e+06	818860	1.21699e+06
Lazn006735	Erythro-Guaiacylglycerol-β-O-4'-dehydrodisinapyl Ether	Lignans and Coumarins	613684-55-2	C31H36O11	584.226	[M-H]-	583.22	535.2	16312.4	21184	16332.4	-	11124.1	11741.2	6120.78	9687.16	10210.8	12636.2	11727.4	21957.4	12235.4	17503	26533.7	24193.7	19878.8	15803.4	33166.8	12743	16118.5	12265.2	42249.4	25253.5	27877.8	25292.8	17862.8	19562.4
Lazn003953	Erythro-Guaiacylglycerol-β-dihydroconiferyl Ether glucoside	Lignans and Coumarins	-	C26H36O12	540.221	[M-H]-	539.21	491.19	17512.5	20010	7512.25	-							23849.9	32516.8	21265.3	40017.8	36262.5	55016.1							70021.8	123758	88762.5	78771.8	62512.5	75011.2
WaYn003112	Erythro-Guaiacylglycerol-β-threo-syringylglycerol Ether	Lignans and Coumarins	1313434-74-0	C21H28O10	440.168	[M-H]-	439.16	195.07	86666.3	142910	112365	-	37097.1	41462.6	20440.7	15280.2	11078.9	25100.1	104714	137494	119197	112382	156659	164552	44731.8	27279.6	21824.2	33497.7	8866.42	24017.3	373075	305395	349024	113454	139638	117823
Lazn002346	Erythro-Guaiacylglycerol-β-threo-syringylglycerol Ether glucoside	Lignans and Coumarins	-	C27H38O15	602.221	[M-H]-	601.21	439.16	124134	138393	79974.6	-	49249.6	83362.2	49457.9	10068.6	26845.6	11901.3	117326	215911	107988	191285	243326	216817	70570.3	97199.6	72916.1	9230.49	25989.7	21709.3	628450	316306	541894	104219	142567	151738
mws1013	Esculetin (6,7-Dihydroxycoumarin)	Lignans and Coumarins	305-01-1	C9H6O4	178.027	[M-H]-	177.02	133.03	516418	432192	401565	C09263	1.03637e+06	369472	555874	278526	349030	292343	488260	441797	287303	358986	367143	655426	1.08276e+06	921722	959216	430220	261397	300489	325188	227149	238903	524883	493878	448477
pmb0808	Esculetin-6-O-quinic acid	Lignans and Coumarins	-	C16H16O9	352.079	[M+H]+	353.1	179	918728	1.03019e+06	960104	-	548924	617288	403724	100956	151783	103879	1.35107e+06	1.44158e+06	1.39084e+06	1.28989e+06	1.34211e+06	2.3153e+06	698587	637463	450041	71426.3	100940	93816.5	832428	1.14509e+06	732897	1.77945e+06	1.51223e+06	1.61038e+06
Lmbn001162	Esculetin-7-O-glucoside*	Lignans and Coumarins	-	C15H16O9	340.079	[M-H]-	339.07	177.02	1.05264e+06	1.1456e+06	756144	-	22080.5	46247.2	29987.2				1.03485e+06	3.5002e+06	1.4615e+06	2.36078e+06	1.88889e+06	1.2478e+06	38300	14981.4	55316.6				3.58302e+06	3.43715e+06	3.13767e+06	699864	1.28963e+06	1.37062e+06
pmb3093	Esculetin-7-O-quinic acid	Lignans and Coumarins	-	C16H16O9	352.079	[M-H]-	351.07	105.1	1.26625e+07	1.43661e+07	8.84481e+06	-	5.07652e+06	4.74206e+06	3.65749e+06	545401	1.10986e+06	974496	2.10136e+07	2.16974e+07	1.83661e+07	2.00641e+07	1.81316e+07	2.4964e+07	9.97886e+06	8.65335e+06	6.36731e+06	568461	546403	556876	1.5313e+07	1.72587e+07	1.53795e+07	2.36753e+07	1.956e+07	2.28089e+07
Yaap003128	Esculin (6,7-Dihydroxycoumarin-6-O-glucoside)	Lignans and Coumarins	531-75-9	C15H16O9	340.079	[M+H]+	341.09	179.03	572101	781793	760311	C09264	134762	174945	410451	115844	138289	69749.8	1.73247e+06	1.06606e+06	1.26386e+06	1.14739e+06	1.78061e+06	1.24578e+06	85114.6	117198	183913	38334.5	78022.6	41378.3	973851	1.1169e+06	923807	1.07818e+06	1.33763e+06	1.69272e+06
Lmmn013100	Ethyl linoleate*	Lipids	544-35-4	C20H36O2	308.272	[M-H]-	307.263	307.262	103401	127632	132590	-	128005	94839	93645.4	81723.8	86613.6	75804	188633	119208	145655	107520	75953.2	207767	63439.6	77789.5	76964.4	75541.1	45209.3	81037.1	56521.2	73187.7	81838.7	90045.7	81776.5	45975.5
pmn001371	Eucommin A*	Lignans and Coumarins	99633-12-2	C27H34O12	550.205	[M-H]-	549.198	387.146	524246	630177	536963	C10560	467938	452261	294274	69919.3	25389.9	8045.85	539610	644353	595456	574513	417253	665211	1.54731e+06	2.30422e+06	863627	438994	244830	209137	365429	609334	418091	215886	385050	431500
pmn001380	Eucommiol	Others	55930-44-4	C9H16O4	188.105	[M-H]-	187.1	169.09	66275.7	63265.6	21467.3	C17878	55555.3	60415.5	70160.8	85752.1	72107.5	79916.8	55558.2	56528.8	79944.1	68237.4	66272.8	64306.7	47753.1	59455.2	41911.3	72119.8	60418.4	72983.8	45803.4	45737.8	54572.4	74069.8	68211.1	34114.3
Lhhp120814	Eugenol	Phenolic acids	97-53-0	C10H12O2	164.084	[M+H]+	165.09	91.05	313033	355859	396956	C10453	638682	464629	505333	153011	268114	248466				243013	420553	407661	441717	701843	411284	226004	213371	258255	312343	331290	382184	516650	364808	442014
Lhhp120823	Eugenyl formate	Others	-	C11H12O3	192.079	[M+H]+	193.08	105.07	154121	271698	292837	-	78099.9	199248	94629.2	264999	145926	47204.4	337243	311903	410443	164751	190449	127767	119399	203942	168322	72952.9	121017	162033	1.34177e+06	381645	309469	248439	285640	157921
mws1212	Ferulic acid methyl ester	Phenolic acids	2309-07-1	C11H12O4	208.074	[M+H]+	209.08	177.05	1.2111e+07	1.134e+07	1.20911e+07	-	2.41153e+06	3.27317e+06	1.70223e+06	97348.9	103248	121138	1.30534e+07	7.70235e+06	1.07631e+07	5.80028e+06	4.99519e+06	9.64744e+06	1.4848e+07	2.74948e+07	2.09884e+07	381873	522032	467719	4.04098e+06	4.42271e+06	2.50134e+06	4.43868e+06	6.43369e+06	4.64797e+06
Hmmn002544	Ferulic acid-4-O-glucoside	Phenolic acids	117405-51-3	C16H20O9	356.111	[M-H]-	355.1	193.05	2.03818e+06	2.18157e+06	2.18427e+06	-	1.12187e+06	1.22614e+06	832263	261517	383691	461378	4.45897e+06	3.09458e+06	3.9563e+06	4.2349e+06	4.64247e+06	4.7526e+06	3.0597e+06	2.23772e+06	1.63315e+06	337965	253551	312123	2.62273e+06	3.29513e+06	2.82621e+06	5.10691e+06	4.11158e+06	3.52782e+06
Wcdn003654	Feruloyl Lactate	Organic acids	-	C13H14O7	282.074	[M-H]-	281.06	178.03	151390	181193	85548.2	-	145052	192131	354507	184694	199787	139846	90493.4	96688.4	156209	74401.2	110358	91871.1	665712	276456	175111	148361	125220	170622	88774.1	96254.4	108229	82692.9	59590.1	64456.5
pmp001245	Feruloylcholine	Alkaloids	85927-25-9	C15H22NO4+	280.154	[M]+	280.15	221.08	53380.9	42096	51092	-	79975.2	78929.3	33044.2	14932.3	37835.4	24143.6	27262.3	13693.6	21985.9	14658.3	11588.1	61206.1	74710.4	151333	143726
pmp001247	Feruloylcholine glucoside	Alkaloids	-	C21H32NO9+	442.207	[M]+	442.21	221.08	136726	79590.7	70142	-	27535.3	15226.6	114541	227276	325025	422613	9325.96	19482.4	32861.8	51237.9	33746	51947.2	217407	45284.3	265466	129689	195317	134760	22404.6	9779.45	14213.8	34741.7	15564	27134.6
Lmhn003799	Feruloylferuloyltartaric acid*	Phenolic acids	-	C24H22O12	502.111	[M-H]-	501.1	307.05	44414.6	52437.9	33002.7	-				42891.7	56378.6	78343.5	27101	80515.2	70788.4	45171.6	49806.9	40203.3	131868	166094	154966				72523.1	32332.7	20103.1	42808.5	76016.9	65532.9
Lmhn003074	Feruloylmalic acid	Phenolic acids	-	C14H14O8	310.069	[M-H]-	309.06	193.05	45728.8	60351	72370.9	-							128151	238164	111669	110651	108244	71071.3	20417.7	25221.3	28826.4				299921	169258	198766	73530.6	87994	85527.6
Lmhn003801	Feruloylsinapoyltartaric acid	Phenolic acids	-	C25H24O13	532.122	[M-H]-	531.12	337.06	2.74115e+06	4.05691e+06	3.17183e+06	-	256482	362864	191332	8980.49	11343.3	14028.2	3.62805e+06	4.64021e+06	4.98302e+06	6.27557e+06	7.37385e+06	4.93977e+06	9.90419e+06	7.52916e+06	1.01148e+07	51140.1	132118	94422.7	1.8629e+06	2.1408e+06	1.6544e+06	6.27851e+06	5.34556e+06	5.32641e+06
pmb0325	Feruloylspermidine	Alkaloids	-	C17H27N3O3	321.205	[M+H]+	322.21	177.05	73295.8	66146.6	41413.3	-							82398.8	87027.1	94309.2	136716	119394	147086	21859.2	22191	26705.3				62749.8	55709.9	80372.9	84954.6	101664	76827.4
MWS5083	Flavin Single Nucleotide(FMN)	Nucleotides and derivatives	6184-17-4	C17H21N4O9P	456.105	[M-H]-	455.1	96.97	267934	398144	258343	C00061	390632	435820	512214	159355	61635.7	86571.7	350663	470884	407564	469798	579193	381970	462132	403759	250042	148022	210384	80504.5	744246	497686	511211	290190	327809	366928
Wbmp003302	Frambinone	Others	-	C10H12O2	164.084	[M+H]+	165.09	91.05	2.44686e+06	2.79555e+06	2.45213e+06	-	2.05159e+06	1.32429e+06	1.17013e+06				2.75886e+06	3.74429e+06	3.25624e+06	1.96175e+06	1.30949e+06	2.66872e+06	1.93835e+06	4.11131e+06	2.08667e+06				5.27906e+06	1.97613e+06	967936	4.4597e+06	3.02694e+06	3.30134e+06
Lmqn002978	Fraxetin (7,8-Dihydroxy-6-methoxycoumarin)	Lignans and Coumarins	574-84-5	C10H8O5	208.037	[M-H]-	207.03	135.043	677106	508394	503083	C09265	503734	660398	1.63018e+06	905532	1.121e+06	1.03589e+06	78003	65231.8	81305.6	70785.6	83532.7	72984.2	1.61067e+06	1.73657e+06	1.14074e+06	858711	1.1384e+06	752442	85722.7	79941.9	131663	80373.7	126231	119468
Lmbp002255	Fraxetin-8-O-glucoside (Fraxin)	Lignans and Coumarins	524-30-1	C16H18O10	370.09	[M+H]+	371.1	209.05	171389	152954	71377.7	C09266	131634	33053.8	85650.6	157874	160000	80162.8	95544.6	134446	71665.8	94108.5	84550.4	125915	148531	194548	143992	19226.7	51909	37218.6	87910.8		61495.7
Lmbp003208	Fraxidin-8-O-glucoside	Lignans and Coumarins	-	C17H20O10	384.106	[M+H]+	385.12	223.06	99777.6	109590	98353.8	-				44327.9	33808.3	107978	125059	220544	110980	146113	157353	119426	247265	296431	147516	42373.5	71440	154311	84474.2	133515	91617.4	97745.3	101156	149855
mws0376	Fumaric acid	Organic acids	110-17-8	C4H4O4	116.011	[M-H]-	115	71.01	757338	741978	604574	C00122	914980	992988	1.17257e+06	489950	424181	400613	939190	1.37329e+06	1.582e+06	401427	402598	217882	671976	749922	662303	827139	797971	771965	589773	657441	724523	619951	559069	492435
pmn001672	Furanofructosyl-α-D-(3-mustard acyl)glucoside*	Phenolic acids	-	C23H32O15	548.174	[M-H]-	547.17	223.1	4.52492e+06	2.50177e+06	2.87399e+06	-	1.23431e+06	1.99874e+06	1.76389e+06	547527	733050	566873	6.38506e+06	5.26722e+06	4.26345e+06	3.71561e+06	3.87605e+06	2.87966e+06	5.23813e+06	8.12017e+06	5.34945e+06	603240	384781	609878	2.28318e+06	3.2434e+06	4.86759e+06	2.22402e+06	2.46034e+06	2.39332e+06
Lajp003510	Furo(2,3-f)-1,3-bewnzodioxole	Phenolic acids	-	C15H10O5	270.053	[M+H]+	271.06	149.02	58827.1	48582.9	72738.9	-							107121	81993.9	39680.9	79341.9	81987.6	80863.4							120328	71408.9	67442.4	115040	87177.6	106128
MW0103572	GDP-glucose	Nucleotides and derivatives	5750-57-2	C16H25N5O16P2	605.077	[M-H]-	604.07	436.04	49645.5	45094.9	33849.4	-	33595.5	28570.2	12387.7	76141.5	52640.5	142845				28546.8	24416.3	30989.8	33321.4	93827.2	65953.4	106772	114534	176646				51256.8	56439.1	48359.5
mws1080	Galactinol	Others	3687-64-7	C12H22O11	342.116	[M-H]-	341.11	179.06	6.76383e+06	8.17543e+06	6.03155e+06	C01235	4.33603e+06	5.30985e+06	9.35611e+06	8.62808e+06	1.55119e+07	1.37306e+07	1.82601e+07	8.35763e+06	1.80695e+07	7.45894e+06	5.94052e+06	4.75173e+06	5.18206e+06	9.57768e+06	8.24701e+06	6.34075e+06	8.52467e+06	7.19631e+06	1.7192e+07	1.22986e+07	2.13694e+07	1.90301e+07	8.02123e+06	1.34544e+07
Lmlp005572	Galangin-7-O-glucoside	Flavonoids	-	C21H20O10	432.106	[M+H]+	433.11	271.06	796263	1.02026e+06	793889	-							815272	1.83006e+06	1.14265e+06	1.44461e+06	1.22579e+06	771334							3.05147e+06	2.03996e+06	3.4188e+06	654059	607730	819826
Hmbp001276	Gallacetophenone	Phenolic acids	528-21-2	C8H8O4	168.042	[M+H]+	169.05	65.03	831431	808963	821050	-	293835	327367	320366	605356	567310	541171	1.57329e+06	773404	1.22274e+06	1.3947e+06	1.21735e+06	1.0587e+06	280634	228673	288310	374355	361177	362641	816114	1.68275e+06	1.32304e+06	1.49973e+06	1.90617e+06	1.96093e+06
Lmgp004731	Genistein-7-O-galactoside*	Flavonoids	-	C21H20O10	432.106	[M+H]+	433.11	271.06	991762	1.10948e+06	891996	-							848778	2.47401e+06	1.5018e+06	1.78888e+06	1.43465e+06	869284	40629.7	16905.2	51109.7				3.71089e+06	2.43969e+06	3.69413e+06	893300	830975	970928
Lmyn005812	Gingerglycolipid A	Lipids	145937-22-0	C33H56O14	676.367	[M-H]-	675.36	397.14	1.14145e+06	1.33988e+06	1.17507e+06	-	455751	622015	340726	980565	942695	968365	2.96597e+06	2.3815e+06	4.21283e+06	3.5975e+06	1.38924e+06	4.87522e+06	196138	86404.1	151291	395800	378050	273456	2.41146e+06	2.37022e+06	1.70049e+06	3.07918e+06	1.76641e+06	1.24877e+06
Lmyn006011	Gingerglycolipid B	Lipids	88168-90-5	C33H58O14	678.383	[M-H]-	677.38	397.13	35046.4	39374.1	61421.8	-	31116.5	166845	42843.2	25738.2	21931.5	20046.6	64206	62275.2	42314.9	19806.8	19092.5	101390	19315.1	21397.5	12403.6	22495.1	34367.6	12790.8	29730	21820.9	27737.9	25248.9	50638.3	11332.5
MWS201444	Gln-Gly	Amino acids and derivatives	2650-65-9	C7H13N3O4	203.091	[M+H]+	204.1	84.04	1.53368e+07	1.44886e+07	1.52099e+07	-	1.43528e+07	1.26345e+07	1.36151e+07	1.09101e+07	1.34134e+07	1.0089e+07	1.72047e+07	1.36915e+07	1.34568e+07	1.91852e+07	1.66127e+07	1.35999e+07	1.39837e+07	1.24729e+07	1.51608e+07	1.14906e+07	1.29529e+07	1.30448e+07	1.53448e+07	1.5216e+07	1.61936e+07	1.7396e+07	1.36617e+07	1.40627e+07
MW0106972	Glu-Met	Amino acids and derivatives	4423-22-7	C10H18N2O5S	278.094	[M+CH3COO]-	337.11	111.02	3.98584e+06	4.44614e+06	4.71887e+06	-	4.05804e+06	3.89486e+06	4.82028e+06	1.35107e+07	1.54302e+07	1.20325e+07	129981	56061.9	146475	100471	55008.6	151528	2.78988e+06	6.08132e+06	3.55116e+06	1.29011e+07	1.26827e+07	1.52508e+07	21034.5	67924.5	18661.7	697624	565026	261103
MWS201465	Glu-Phe	Amino acids and derivatives	20556-22-3	C14H18N2O5	294.122	[M+H]+	295.13	120.08	89311	82575.4	90355.4	-	88607.3	103553	103570	112245	110072	101393	73861	98496.8	86187.4	96868.9	74469.7	77344	101360	87481.3	74761.9	101791	86358.6	80243.8	84163	139530	96402.2	95422.6	72292.3	88195.3
Lcsp000435	Glu-Ser	Amino acids and derivatives	5875-38-7	C8H14N2O6	234.085	[M+H]+	235.092	118.085	10417.8	10417.8	13886.9	-	35583	14753.6	19095.6	31237.8	40778.6	26125.6							5212.81	7105.76	9553.01	45269.5	37323.8	22430.4
MW0150219	Glu-Val-Thr	Amino acids and derivatives	-	C14H25N3O7	347.169	[M+H]+	348.17	169.05	379789	416188	394233	-	136658	169478	113731	266057	298857	259777	854181	347250	513186	697355	603570	434575	90217.4	112517	87662.9	163815	173124	199520	356534	771078	610927	907447	922000	965710
pmb3081	Glucaric acid-1-Phosphate	Others	-	C6H11PO11	290.004	[M-H]-	289	96.97	2.06972e+07	2.31079e+07	1.70354e+07	-	1.59578e+07	1.70025e+07	1.96461e+07	1.9541e+07	2.39042e+07	1.97972e+07	4.04709e+07	3.39318e+07	2.98632e+07	6.99593e+07	7.8085e+07	4.77995e+07	1.81748e+07	1.46521e+07	2.43411e+07	1.33906e+07	1.5039e+07	1.40533e+07	2.43717e+07	2.38134e+07	2.63685e+07	1.87239e+07	2.28736e+07	4.01499e+07
pmf0437	Glucocheirolin	Others	15592-36-6	C11H21NO11S3	439.028	[M-H]-	438.02	96.96	4.73452e+06	5.28296e+06	4.46523e+06	C08405	5.11588e+06	5.07426e+06	5.14817e+06	6.54056e+06	7.05933e+06	5.95768e+06	3.74808e+06	1.70037e+06	2.72805e+06	3.64098e+06	4116900	7.25955e+06	6.2469e+06	1.10258e+07	7.04041e+06	7.84041e+06	8.74454e+06	9.32567e+06	354915	1.80267e+06	353823	4.36212e+06	4.56273e+06	4.07922e+06
pme0534	Gluconic acid	Others	526-95-4	C6H12O7	196.058	[M-H]-	195.05	75.01	2.0314e+06	2.89951e+06	1.95293e+06	C00257	1.86448e+06	2.9747e+06	3.93047e+06	2.63903e+06	3.95795e+06	4.51207e+06	1.65764e+06	2.77611e+06	1.93029e+06	3.23341e+06	3.96454e+06	4.0745e+06	3.85332e+06	2.8184e+06	3.18354e+06	3.00661e+06	3.59733e+06	3.45777e+06	1.60407e+06	2.2203e+06	1.73004e+06	1.68475e+06	2.7494e+06	2.83907e+06
Wasn003258	Glucosyl 2-Hydroxy-4-Methylpentanoic Acid	Organic acids	-	C12H22O8	294.132	[M-H]-	293.12	131.07	114547	89464.9	129820	-	156011	173452	123275	221413	285807	185453	94897.8	92761.2	91639.8	174569	175632	68658.8	150545	103637	109012	129820	104650	137479	72004.8	74173	73101.6	29446.1	44705.5	52369.8
Wasn003353	Glucosyl 6-Hydroxy-2,6-Dimethyl-2E,7-Octadienoate	Others	-	C16H26O8	346.163	[M+CH3COOH-H]-	405.18	183.1	45481.7	38556.8	24885.3	-				13915.3	22749.2	14135.5	30293.9	68165.2	63898	36799.9	45432.7	40720.4	12984.5	10826.9	10721.8	16232.2	17120.6	25740.9	103913	70764.9	70764.9	26789.6	36425.8	27049.4
Wasn002508	Glucosyl 7-methyl-3-methyleneoctane-1,2,6,7-tetraol	Others	-	C16H30O9	366.189	[M-H]-	365.18	203.13	76186.5	77611	52650	-	18304.7	23695.9	13457.8	28463	42014.5	48603.2	133167	178072	110751	141728	155343	135094	8336.33	14238	5338	21348.2	18752	14241.4	163599	147553	157888	132196	161022	136691
Wasn005621	Glucosyl 9-hydroxy-3-methyldec-2-enoic acid	Others	-	C17H30O8	362.194	[M-H]-	361.19	199.13	73402.8	57754.8	36139.5	-	63626.1	48195.5	138071				234982	154918	231738	60245.4	67467.2	37306.2	61441.1	84048.2	49232.5	34822.9	67230.7	54145.8	17437.8	38508	22552.8	121259	102404	73484.4
Lacp004925	Glucosyl Amurensin	Flavonoids	-	C32H38O16	678.216	[M+H]+	679.22	355.12	481745	542568	524320	-	156939	197084	62052.4	71795.5	49888.7	35290.7	804230	669088	631893	822476	890485	1.14352e+06	524324	306569	376064	60837.2	63271.4	96113.2	572982	597310	517092	655702	647276	834528
Labp003033	Glucosyl dihydroroseoside	Terpenoids	-	C25H42O13	550.263	[M+H]+	551.27	209.15	81636.4	115122	42913.8	-							65938.9	117220	81636.4	80587.8	50249.4	76390.7							211368	146497	70135	63837.8	74323.8	43955.4
MWSHC2022	Glucosyringic acid	Phenolic acids	33228-65-8	C15H20O10	360.106	[M-H]-	359.1	197.05	336555	280621	353336	-	133367	91044.8	121994	298311	281554	294740	374470	471857	388616	564026	612502	620948	92919.9	93840.8	93857.5	193791	121010	123062	622811	474890	713249	618099	512429	646995
MW0107019	Glutamylproline	Amino acids and derivatives	41745-47-5	C10H16N2O5	244.106	[M+H]+	245.12	102.01	3.04865e+06	3.49221e+06	2.9544e+06	-	2.76227e+06	3.1581e+06	3.33518e+06	2.85763e+06	2.9378e+06	2.82765e+06	3.9805e+06	3.75275e+06	3.68994e+06	3.56256e+06	3.61354e+06	3.581e+06	3.35635e+06	3.0007e+06	3.21896e+06	3.12497e+06	2.97089e+06	3.06611e+06	3.29195e+06	2.71892e+06	3.07547e+06	3.64388e+06	3.45874e+06	3.49274e+06
pme0243	Glutaric acid*	Organic acids	110-94-1	C5H8O4	132.042	[M-H]-	131.035	87.0452	267550	309311	222929	C00489	187123	182805	225525	82907.8	199104	148319	479591	383609	517010	297985	276133	274741	1.03688e+06	323125	397499	103204	127259	104993	240233	227210	214211	291293	213403	182825
pme1086	Glutathione reduced form	Amino acids and derivatives	70-18-8	C10H17N3O6S	307.084	[M-H]-	306.08	143.05	435455	384444	228741	C00051	123953	77941.5	90828.5				483364	444558	266946	687642	887364	198716	238444	186046	392656	318733	165962	160064	1.02183e+06	911226	666367	987133	1.51598e+06	1.57173e+06
MW0150344	Gly-Gln-Phe*	Amino acids and derivatives	-	C16H22N4O5	350.159	[M+H]+	351.17	177.06	477142	439548	525800	-	33959	52643.2	10165	39309.7	8487.42	47261.5	1.27644e+06	1.97638e+06	1.26278e+06	750993	1.05393e+06	604041	768173	299136	536443	30609.2	26517.2	43659.7	1.22152e+06	730119	1.34207e+06	538052	666474	271283
MW0150470	Gly-Pro-Phe	Amino acids and derivatives	70393-97-4	C16H21N3O4	319.153	[M+H]+	320.16	144.05	197855	170202	180978	-	48940.4	35041.4	61393.2	49551.3	19160.8	36638	382936	330814	437180	318050	173407	337161	287203	180035	168497	62009.5	51573.6	57887	195673	213465	187361	218694	237601	164283
MWS20645	Gly-Tyr*	Amino acids and derivatives	658-79-7	C11H14N2O4	238.095	[M+H]+	239.1	136.08	62145.2	93180.6	74538.4	-	59823.1	64261.4	65324.2	64961.2	70087.9	56486.7	120753	77020.1	114380	74854.7	86936.2	79646.1				56504.6	55803.6	34303.1	82260.9	71744	91312.4	96721.9	69280.7	50149.1
MW0150514	Gly-Tyr-Cys	Amino acids and derivatives	-	C14H19N3O5S1	341.105	[M+H]+	342.12	180.06	1.12419e+07	1.16567e+07	1.16296e+07	-	1.6865e+07	1.72646e+07	1.26516e+07	1.15215e+07	1.3395e+07	1.39947e+07	1.34425e+07	1.60363e+07	1.45533e+07	1.81824e+07	1.63607e+07	1.85742e+07	7.9686e+06	7.68671e+06	8.71945e+06	1.17029e+07	1.46578e+07	1.50908e+07	1.33966e+07	1.16642e+07	1.44608e+07	1.27238e+07	1.50816e+07	1.20189e+07
Lcsp000959	Gly-Val-Ala	Amino acids and derivatives	-	C10H19N3O4	245.138	[M+H]+	246.144	72.0808	94438.5	112347	132587	-	114268	126156	93574.3	83677.1	124149	74678.6	176695	134462	199902	131319	166671	249065	136295	100422	92600.7	99871.1	109303	112467	57948.7	129387	49246.3	146128	176544	158043
Lcsp002477	Gly-Val-Leu	Amino acids and derivatives	-	C13H25N3O4	287.185	[M+H]+	288.19	129.1	32449.9	46056.5	28108.5	-	43962.4	25132.6	46053.3	36246.9	51879.6	33044.2	30359	19891.9	35589.4	20940.5	13970.5	20937.1	44198.1	38373.6	40506	39929.9	34598.9	38373.6	20001.7	14930	39336	33512.3	22111.6	8535.99
Lmfp009701	Glycerol 9,11,13-octadecatrienoyl ester*	Lipids	-	C21H36O4	352.261	[M+H]+	353.27	261.22	5.06414e+06	3.40576e+06	3.9844e+06	-	9.78948e+06	5.25718e+06	4.27491e+06	5.00679e+06	5.39728e+06	5.60772e+06	2.28799e+06	1.87338e+06	2.22437e+06	1.52798e+06	1.29647e+06	3.642e+06	3.68005e+06	2.52728e+06	3.74853e+06	3.07802e+06	3.37127e+06	3.8834e+06	780302	1.25532e+06	944451	1.52246e+06	1.55122e+06	1.19424e+06
Walp013004	Glycidyl Linoleate*	Lipids	24305-63-3	C21H36O3	336.266	[M+H]+	337.27	263.24	10722.4	11294.9	8092.94	-	24790.2	10053.3	9383.37	11598	13607.5	10723.2	14124.2	14478.1	14214.4	17936.8	16737.9	14896	11287.9	4529.62	5156.35	5112.32	7938.18	4487.1	8918.27	15456.7	12681.8	17307.3	19113.9	17341
Zmmp001429	Glycyl-L-leucine	Amino acids and derivatives	-	C8H16N2O3	188.116	[M+H]+	189.13	86.1	560286	496267	574786	-	512353	416576	452106	414143	503247	595678	902208	623195	751045	594202	587346	603351	605873	490702	537596	423919	394244	413509	768510	734298	599631	556812	666609	471426
MWS4309	Glycyl-tryptophan	Amino acids and derivatives	2390-74-1	C13H15N3O3	261.111	[M+H]+	262.12	188.07	364945	349826	424597	-	1.09482e+06	829949	995365	497608	660860	641073	144894	84450.7	125680	111155	97280.2	163376	516813	692899	583854	620223	742658	625387	96875.5	96222	43849.7	118186	98915.8	96211.8
MWS4296	Glycylphenylalanine*	Amino acids and derivatives	3321-03-7	C11H14N2O3	222.1	[M+H]+	223.11	120.08	553080	545977	497154	-	621440	683579	665888	638304	670263	748516	688844	512976	624101	531774	434123	519298	494488	608954	461710	534691	510359	474726	537204	450959	343573	487342	438560	309837
Lmmp001965	Gossypetin-3-O-rutinoside-8-O-glucoside	Flavonoids	-	C33H40O22	788.201	[M+H]+	789.2	465.1	9.88296e+06	1.37787e+07	1.18287e+07	-	762994	683218	1.08646e+06				5.28001e+07	2.58874e+07	3.10268e+07	5.30876e+06	4.30302e+06	6.66667e+06	265623	364522	9.79033e+06	17283.3	15991.4	27265.6	2.13712e+06	3.68836e+06	3.19513e+07	6.54138e+06	6.87845e+06	8.46273e+06
Cmyp005063	Grandidentatin	Phenolic acids	15732-48-6	C21H28O9	424.173	[M+H]+	425.18	147.04	123003	83869.6	71889.6	C10463	26365.6	47650	39346.8	17337.3	27165.8	38345.6	125419	80673.3	70293.8	69493.6	51900.1	91855.5	68531.4	91855.5	47155.5				42333.8	52726.5	50328	64701.6	41545.2	48729.8
Labn002264	Grevilloside G*	Phenolic acids	791846-69-0	C14H20O8	316.116	[M-H]-	315.11	153.05	1.15005e+07	1.08166e+07	1.19899e+07	-	711044	639911	1.38306e+06	952417	1.10128e+06	1.04533e+06	1.73581e+07	2.80235e+07	2.90063e+07	1.93064e+07	2.19502e+07	2.18114e+07	932969	347604	1.29211e+06	539460	708556	833978	4.41525e+07	2.53063e+07	3.55751e+07	1.09287e+07	7.75133e+06	6.96817e+06
WaYn003084	Guaiacylglycerol 8-O-(1''-O-Glucosyl)Vanillic Acid Ether	Phenolic acids	-	C24H30O13	526.169	[M-H]-	525.16	167.03	463997	894492	590153	-	1.92508e+06	1.69976e+06	690205	1.10701e+06	1.92078e+06	1.03093e+06	430177	585966	339410	368924	378006	439144	290601	505140	402466	803931	897980	1.61174e+06	475615	450453	668531	669779	641420	638144
Lazn002951	Guaiacylglycerol-β-Guaiacyl Ether	Lignans and Coumarins	7382-59-4	C17H20O6	320.126	[M-H]-	319.12	241.05	27951.4	18936.3	18924.5	-	32089.5	25229.5	23126.7	13675.7	10358	10521.6	21740.4	21037.2	16824.4	29436.4	15774.5	20709	5264.67	28382	26300.1	25878	22601.6	23141.9	11572	23134.6	6314.31	7364.59	5264.67	9250.74
Lazn002030	Guaiacylglycerol-β-Guaiacyl Ether glucoside	Lignans and Coumarins	-	C23H30O11	482.179	[M-H]-	481.17	271.1	110326	120004	110750	-	17429.6	16674.6	9601.2				115178	178128	171306	153874	179998	136173	29408.8	15828.5	17651.8				393856	327087	337729	160128	169735	210942
pme1109	Guanine	Nucleotides and derivatives	73-40-5	C5H5N5O	151.049	[M+H]+	152.06	135.03	569238	564498	538327	C00242	849357	1.21415e+06	790118	312672	381432	365688	1.57773e+06	1.01534e+06	2.00381e+06	912299	767253	1.80386e+06	140712	329910	316492	276302	197589	202688	159309	355310	313375	455219	411949	437654
pme1178	Guanosine	Nucleotides and derivatives	118-00-3	C10H13N5O5	283.092	[M+H]+	284.1	152.06	8.89423e+06	1.05412e+07	1.02648e+07	C00387	1.45718e+07	1.32827e+07	1.26177e+07	2.07415e+07	2.36256e+07	2.76428e+07	1.32223e+07	8.40147e+06	1.22222e+07	1.15263e+07	6.33844e+06	1.35173e+07	6.86938e+06	3.47741e+06	4.59948e+06	4.20722e+06	3.92206e+06	3.61193e+06	3.91756e+06	5.19323e+06	3.30809e+06	7.39411e+06	6.06473e+06	5.59705e+06
mws0609	Guanosine 3',5'-cyclic monophosphate	Nucleotides and derivatives	7665-99-8	C10H12N5O7P	345.047	[M-H]-	344.04	150.04	140899	173012	178112	C00942	193188	167034	158340	136723	214006	180833	584262	350454	574496	322839	392801	306053	50239.1	58099.6	24531.6	38440.4	16049	28762.1	85674.4	124199	87005.3	93586.9	104559	127086
pmp000097	Guvacoline	Alkaloids	495-19-2	C7H11NO2	141.079	[M+H]+	142.09	124.07	270530	180076	189660	C16821	187446	174152	140920	223974	184046	215335	188955	212465	268398	296472	220499	259498	231432	250627	290652	235331	213118	251918	242380	190325	312216	372470	253034	234850
Zbqp001884	H-Gly-ala-phe-OH	Amino acids and derivatives	17922-87-1	C14H19N3O4	293.138	[M+H]+	294.14	166.09	104007	81426.6	96822.7	-	78373.6	183192	114002	118047	103800	157734	45802.2	20200.1	43766.1	20203.4	14140.1	31302.6	141467	225934	217819	66303.9	158708	100441	39696.9	60055.6	55237.2	43180	50215.4	31126.9
Lsj214147	Hedycaffeoylglucoside A	Quinones	-	C15H16O8	324.084	[M+H]+	325.09	163.04	4.41799e+07	4.41791e+07	4.13054e+07	-	379515	147291	128709	26482.5	129018	109977	5.45856e+07	4.90326e+07	5.69187e+07	6.86643e+07	6.68055e+07	5.54122e+07	247783	1.79295e+06	2.18831e+06	73371.3	39534.6	120966	2.8333e+07	4.97266e+07	4.2009e+07	2.82597e+07	4.34832e+07	5.6641e+07
Lmxp000429	Hercynine	Alkaloids	534-30-5	C9H15N3O2	197.116	[M+H]+	198.12	95.06	368021	384216	449742	-	219043	234283	210067	144539	178648	146335	753107	724498	736996	691215	689290	391121	517069	378000	443506	166992	154457	192095	949746	522390	1.15385e+06	600555	471286	402170
Zbhp004510	Hesperetin-3'-O-glucoside*	Flavonoids	-	C22H24O11	464.132	[M+H]+	465.14	303.09	654177	809896	725410	-	202958	68929.1	19420.4				3.07053e+06	1.46402e+06	836595	1.00083e+06	738782	508081	33700.6	25676.6	185655	17476.8	23279.5	50967.4	397296	767252	1.94155e+06	1.25786e+06	1.50737e+06	1.19484e+06
pmb2970	Hesperetin-5,7-di-O-glucoside	Flavonoids	-	C28H34O16	626.185	[M-H]-	625.18	565.3	60637.3	76220.1	51182.9	-							148094	163528	163228	165861	176445	76249.5							425256	313664	423493	123863	150733	194883
pme1598	Hesperetin-5-O-glucoside	Flavonoids	69651-80-5	C22H24O11	464.132	[M-H]-	463.12	301.07	81876.3	64765.7	99708.1	-							256963	77354.2	152124	145163	108205	34070.7							87074.1	182062	132454	280175	349584	408899
Lmzp002365	Hesperetin-7-O-glucoside*	Flavonoids	31712-49-9	C22H24O11	464.132	[M+H]+	465.14	303.09	161886	206151	116767	C16422							522210	222980	143302	120677	158763	112779							10601.8	76332.1	241232	100638	94842.1	22015.9
pmb0618	Hesperetin-8-C-glucoside-3'-O-glucoside	Flavonoids	-	C28H34O16	626.185	[M+H]+	627.19	465.1	197156	272865	300124	-	82063.8	86883.8	145219				763915	381489	541582	59787.8	71740.8	64846.3	24869.4	22109.3	694826				173966	147430	601945	76740.8	103754	100015
Wcdp010864	Hexadecanamide	Alkaloids	629-54-9	C16H33NO	255.256	[M+H]+	256.26	88.08	36609.3	32704.7	24092.9	-	275130	54686.8	68557.7	97619.2	125721	34206.6	80365.3	42963	73751.5	45066.9	63998.6	30601.4	60650	59663.8	66614.5	77305	745993	261663	46548	91045.4	46310	32600	193424	29341.4
MWSslk132	Hexadecanedioic acid	Lipids	505-54-4	C16H30O4	286.214	[M-H]-	285.21	223.21	39941.1	47810.4	49316.3	C19615	16308.7	15517.5	16745.4	16881.3	16719.5	15803.6	58889.4	56489.6	75363.8	95011.7	88778.1	112224	29175.9	21404.1	34807.4	14876.7	17080.1	15348.8	35994	50972.7	34927.7	82179.8	103032	112952
MW0150871	His-Asp-Glu	Amino acids and derivatives	-	C15H21N5O8	399.139	[M+H]+	400.14	238.09	182520	255603	283187	-	19736.4	21600.1	24216.7	13462.4	20513	23318.5	576175	667286	483050	347728	543265	274893	4077.47	26010.2	17930	6656.49	23320.7	8105.1	1.01692e+06	999290	1.14726e+06	431770	427864	581807
MWS201405	His-Tyr	Amino acids and derivatives	35979-00-1	C15H18N4O4	318.133	[M+H]+	319.14	110.07	25854.6	37857.8	29550.8	-				15703	31389.3	26782.1	35088.8	83091.3	66199	62449.2	67103.6	33562	24934.8	33766.6	16173				44313.8	48011.7	32326.5	29550.8	55922	84005.9
Hmgp002189	Hispidulin-7-O-glucoside(Homoplantaginin)*	Flavonoids	17680-84-1	C22H22O11	462.116	[M+H]+	463.13	301.07	156557	203838	197082	C17762							886178	421180	457210										33793.2	46185.2	515641
pme2122	Histamine	Alkaloids	51-45-6	C5H9N3	111.08	[M+H]+	112.09	95.06	932216	1.0127e+06	942203	C00388	1.4477e+06	1.41802e+06	1.27883e+06	1.31542e+06	1.5129e+06	1.69071e+06	554754	312938	586660	308416	264983	326185	619447	685963	780976	1.22391e+06	1.29834e+06	1.10716e+06	167663	231314	164800	238411	196352	189179
pma2987	Histidinol	Alkaloids	501-28-0	C6H11N3O	141.09	[M+H]+	142.1	124.09	1.98544e+07	1.71261e+07	1.89758e+07	C00860	1.40414e+07	1.57272e+07	1.46667e+07	2.03216e+07	1.46743e+07	1.44094e+07	2.05764e+07	1.74488e+07	1.82909e+07	1.99944e+07	1.67657e+07	1.72061e+07	2.10878e+07	1.41162e+07	1.77194e+07	1.95304e+07	1.77701e+07	2.13613e+07	1.82741e+07	1.71515e+07	1.92095e+07	1.86016e+07	2.04223e+07	2.06204e+07
Lahp003599	Homoeriodictyol-7,4'-di-O-β-D-glucopyranoside	Flavonoids	-	C28H34O16	626.185	[M+H]+	627.19	303.09	684882	561624	373932	-	130679	408436	194721							366492	361047	128353							637509	399291	1.92856e+06	289488	551875	731636
Wahp004841	Homoeriodictyol-7-O-β-O-glucoside*	Flavonoids	-	C22H24O11	464.131	[M+H]+	465.14	303.09	494102	362116	496852	-	68795.1	71303.4	69912.6				1.60562e+06	647100	1.00504e+06	946085	820242	599310	36509.4	29489.6	612243				356583	947488	905378	1.38808e+06	1.36281e+06	1.47807e+06
MWS04447	Homoproline	Amino acids and derivatives	56879-46-0	C6H11NO2	129.079	[M+H]+	130.09	70.07	1.57078e+06	1.78099e+06	1.4971e+06	-	3.04311e+06	4.71876e+06	3.47844e+06	2.7113e+06	3.79266e+06	4.17604e+06	407704	359115	494629	401268	323173	291443	989375	1.33295e+06	1.48272e+06	4.7279e+06	5.29695e+06	5.3966e+06	566643	395981	314727	501430	537312	476677
WaYn002313	Homosyringic Acid 4'-O-Glucoside	Phenolic acids	-	C16H22O10	374.121	[M-H]-	373.11	193.05	234501	250282	183906	-				42195.8	39895.9	23654.7	262719	436064	291909	395933	405732	276172	38806.3	42233.4	45056.4				1.01193e+06	654837	977871	195551	218931	223761
mws4193	Homovanillic alcohol; 4-Hydroxy-3-methoxyphenethanol	Phenolic acids	2380-78-1	C9H12O3	168.079	[M-H]-	167.07	121.03	64033.3	96788.6	68245.1	-	57447.6	42661.1	66545.2	166970	76815.4	114332	16329.4	32876.5	43945.5	17583.5	36484	50119.6	203375	206174	107971	106991	81688.8	94601.4	35163.1	24136.4	27606.7	41442.8	22598.8	22607.3
pmb3056	Homovanilloylquinic acid	Phenolic acids	-	C16H20O9	356.111	[M-H]-	355.1	121.03	304366	311560	230406	-							875290	894165	654027	693293	543473	866050							673395	615946	523340	585111	568571	538424
Labn004865	Hydroxy isoliquiritigenin glucoside	Flavonoids	-	C21H22O10	434.121	[M-H]-	433.11	271.06	321717	392959	775702	-	13386	36788.5	14497.4				948451	1.27834e+06	1.6076e+06	886167	1.00306e+06	1.12637e+06	219564	212909	124852				1.80104e+06	882618	1.74978e+06	587861	643079	1.24931e+06
Zmhn001905	HydroxyAloe-emodin-8-O-glucoside	Quinones	-	C21H20O11	448.101	[M-H]-	447.09	285.04	260010	381198	585089	-	342514	590089	307251	379611	363761	337414				234193	285011	242541	329873	281261	270052	294756	192814	231718	90023.3	146261	98940.6	107709	136474	76134.2
Lmxn008846	Hydroxydihydrobovolide*	Others	6067-11-4	C11H18O3	198.126	[M-H]-	197.12	153.13	190643	202054	159546	-	226038	455660	171239	217595	210713	216374	14920.1	22016.9	14921	18240.5	19690.3	17751.5	383943	396788	413430	609375	540975	726136	13905.5	13952.8	11957.6	15838	19500.7	16377.6
Wafn003070	Hydroxyferulic acid glucoside	Phenolic acids	-	C16H20O10	372.106	[M-H]-	371.1	209.05	649852	573216	454230	-	73633.3	101300	41008.3				579108	1.10706e+06	735712	645325	1.25196e+06	758833	374107	459222	697872				5.20886e+06	1.42141e+06	3.49917e+06	678847	1.42494e+06	1.20971e+06
Layp000971	Hydroxymenisdaurin D	Alkaloids	-	C14H21NO8	331.127	[M+H]+	332.13	152.07	549789	543564	526367	-	542068	481010	529573	816827	735932	861449	245354	345429	306644	453160	390338	428350	408541	429440	396016	638989	631301	576631	706017	545301	653767	581868	459279	666576
Lamp006225	Hydroxymethyl coumarin glucoside	Lignans and Coumarins	-	C16H18O8	338.1	[M+H]+	339.11	177.05	7.30622e+06	9.46033e+06	8.88198e+06	-	1.3251e+06	1.58797e+06	734206	134188	191112	205700	5.16588e+06	1.37196e+07	9.20761e+06	1.08668e+07	1.70441e+07	1.22868e+07	2.34999e+07	1.45758e+07	2.22136e+07	346679	608525	435569	6.94593e+06	6.99397e+06	6.07719e+06	7.78622e+06	1.07382e+07	1.07995e+07
Wacn005438	Hydroxypentadecenoic acid glucoside	Lipids	-	C21H38O8	418.257	[M+CH3COOH-H]-	477.27	161.04	313878	375768	633115	-	283415	312639	333681	320656	455263	345036	116380	102416	150212	169018	131557	151734	361582	274845	291594	233504	223460	176897				79936	23421.9	67743.7
Wafn005535	Hydroxyundecenoic acid sulfate	Others	-	C11H20O6S	280.098	[M-H]-	279.09	96.96	107475	124822	128654	-	62711.7	57586.5	66779.9	48317.2	78165	85868.5	135970	210532	213549	212700	229963	197636	48320.4	64419.7	70839.5							170735	134627	149948
MWS201398	Hyp-Ser	Amino acids and derivatives	-	C8H14N2O5	218.09	[M+H]+	219.1	86.06	108503	141333	137687	-	83894.1	80242.2	68108.2	87542.8	94830.7	80250.8	268069	244378	237976	221570	168688	140737	120365	106708	72958.6	97601.3	75549.5	103036	280811	299978	282632	234330	237068	245274
pme0033	Hypoxanthine	Nucleotides and derivatives	68-94-0	C5H4N4O	136.038	[M+H]+	137.05	119.04	204777	195882	230402	C00262	251225	260167	235136	291499	350021	353260	282670	268933	321241	221352	152473	391656	119191	102619	148614	136934	177983	220125	86015.4	208280	122149	284215	244126	223864
MWSmce527	Iberin; 3-Methylsulfinylpropyl Isothiocyanate	Others	505-44-2	C5H9NOS2	163.013	[M+H]+	164.02	105.04	87103.4	64633.6	67448.9	-	136284	24276.3	132070	1.277e+06	880734	809192	16872.6	9573.5	30952.4	59015.6	75873.6	88517.1	1659.52	18987.9	18460.7	50580.6	36539.7	25982.7
Lmmp003215	Icariside B2	Others	108906-51-0	C19H30O8	386.194	[M+H]+	387.2	207.14	3.77147e+06	3.11777e+06	2.5328e+06	-	1.41972e+06	3.80443e+06	2.54524e+06	2.97456e+06	1.52357e+06	1.2951e+06	1.4259e+06	2.54176e+06	1.58512e+06	6.0657e+06	5.53712e+06	4.03042e+06	5.48097e+06	9.55892e+06	5.20907e+06	1.56407e+06	1.91998e+06	1.67287e+06	2.13957e+06	1.30852e+06	1.68882e+06	2.75524e+06	4.65081e+06	4.7849e+06
Hmln003754	Icariside E5	Others	126176-79-2	C26H34O11	522.21	[M-H]-	521.2	359.15	241841	190711	179909	-	56535.7	31381.8	45836.4				646286	288956	331196	382853	286835	493477	111052	88117	94799.3				98479	90013.9	100956	416034	457939	280679
MW0151388	Ile-Cys-Tyr	Amino acids and derivatives	-	C18H27N3O5S1	397.167	[M+Na]+	420.15	182.08	911065	1.14174e+06	1.19929e+06	-	345327	497441	365435	1.07443e+06	1.15136e+06	1.08929e+06	952912	740478	862104	840033	606368	533731	422313	441548	581514	1.29735e+06	1.05096e+06	1.06481e+06	814784	551673	548403	847027	719497	576997
Lcsp002690	Ile-Gly-Val	Amino acids and derivatives	-	C13H25N3O4	287.185	[M+H]+	288.19	86.0965	46552.4	83766.4	80850.4	-	102528	96797.6	70108.7	71277.4	85506.4	68397.7	81714.9	55059.7	55848.4	56881.4	81674.4	44845.2	71366.1	103248	93614.4	83918.5	104273	94690.1	99985.9	89354.6	85112.9	95206.9	82990.6	58391
Zmqp003920	Ile-Trp	Amino acids and derivatives	13589-06-5	C17H23N3O3	317.174	[M+H]+	318.181	188.07	51071.1	91144.9	38332.6	-	49809.2	28030.2	13224.7	57589.3	51184.7	65852.8	114533	45088.1	78052.2	89388.4	75492.4	74734.9	32902.3	43519.1	37123.6	50075.2	38748.8	53928.5	110390	51937.1	48529.9	53743.9	39850.4	64646
MWS1882	Iminodiacetic acid	Organic acids	142-73-4	C4H7NO4	133.037	[M-H]-	132.03	88.0403	1.31111e+06	1.43411e+06	1.05335e+06	C19911	1.9173e+06	1.8817e+06	1.75676e+06	2.48349e+06	2.74004e+06	2.85315e+06	145982	361478	379969	179147	188152	259119	1.43985e+06	1.60916e+06	2.13291e+06	2.68991e+06	3.23748e+06	2.92339e+06	240016	314139	289486	463455	644723	490848
pmb1096	Indole	Alkaloids	120-72-9	C8H7N	117.058	[M+H]+	118.07	91.05	108885	120836	103752	C00463	148814	216698	163323	248655	198701	233648	53981.9	22407.8	50339.7	40074	40233.3	44180.2	65921	88344.9	69849.4	176713	148942	162776	33611.1	36988.3	39727.2	26715.2	36672.2	36663.2
pme1651	Indole-3-acetic acid (IAA)	Alkaloids	87-51-4	C10H9NO2	175.063	[M+H]+	176.07	130.07	165820	145180	114893	C00954	195403	173386	196616	171322	183019	176827	72248.3	46102.1	64191.7	106651	64676.5	105964	299290	395609	427414	165045	166715	186435	14456.6	48171.7	20711.2	92890.3	94954.3	93577.6
mws0103	Indole-3-carboxaldehyde	Alkaloids	487-89-8	C9H7NO	145.053	[M+H]+	146.06	91.05	1.25259e+06	1.13708e+06	1.21494e+06	C08493	2.86503e+06	2.40388e+06	3.41315e+06	4.65879e+06	5.69426e+06	6.47694e+06	685628	368312	622343	435298	331814	544923	588978	591579	527680	2.62077e+06	1.98505e+06	1.48992e+06	137555	280449	326162	660141	574877	421052
mws1417	Indole-3-carboxylic acid*	Alkaloids	771-50-6	C9H7NO2	161.048	[M-H]-	160.04	116.05	271689	317507	372701	C19837	478752	506409	644889	1.02191e+06	2.44913e+06	2.04684e+06	169846	146174	296550	209990	116322	139371	112202	396532	153651	417507	427320	419487	60737.9	86722.2	108166	269740	184321	140043
Zmbn001701	Indole-3-cyano-6-O-glucoside	Alkaloids	-	C16H18N2O6	334.116	[M-H]-	333.11	144.04	294028	244306	349038	-	201798	428577	267089	258814	248832	161468	110402	255253	110417	293198	325247	203590	363284	204206	315798	249281	160256	183205	405965	236390	445198	245716	219607	211329
mws0102	Indole-5-carboxylic acid*	Alkaloids	1670-81-1	C9H7NO2	161.048	[M-H]-	160.04	116.05	191485	238132	263648	-	280793	345977	430603	797516	1.57603e+06	1.37063e+06	131759	134847	156513	119410	87498.5	105304	160799	157523	101092	295191	334650	325804	44269.6	81470.4	57646.8	185316	117391	114302
pme1119	Inosine	Nucleotides and derivatives	58-63-9	C10H12N4O5	268.081	[M+H]+	269.09	137.05	123877	134661	99341.3	C00294	67421.8	75370.1	90484.6	63866.6	100227	94917.9	195125	274725	249227	217297	163390	98361.6	126584	62860.9	83565.1	48794.8	34107.6	45242	263927	149025	204662	204521	254997	83557.1
pmb0532	Inosine 5'-monophosphate	Nucleotides and derivatives	131-99-7	C10H13N4O8P	348.047	[M+H]+	349.05	137.05	39601.7	55785.6	39342.9	C00130	62948.3	56221.2	89072.4				22501.6	142156	24303.6	53330.4	132893	26946.5	98055.4	44099	30604.2	10804.1	18904.6	16071.2	266647	29724.7	126861	25794	19245.1	19802.6
Hmln000297	Inositol*	Others	87-89-8	C6H12O6	180.063	[M-H]-	179.05	59.01	1.53191e+07	1.70259e+07	1.22897e+07	C00137	2.73561e+07	2.47e+07	2.34882e+07	2.29953e+07	1.60003e+07	3.04447e+07	3.63474e+07	3.085e+07	2.28594e+07	2.23659e+07	1.7552e+07	1.7873e+07	4.01683e+07	1.80857e+07	3.88631e+07	1.64652e+07	1.14188e+07	2.65307e+07	3.68169e+07	3.22152e+07	3.186e+07	3.03904e+07	2.72713e+07	1.79687e+07
Lcsp000214	Isatindosulfonic acid B	Alkaloids	-	C10H8N2O3S	236.026	[M+H]+	237.03	162.04	76712.3	93462.2	69264.5	-	210937	123644	143479	24627.4	51236.7	74499.2	9650.6	13668	16932.3	9038.1	10119	10557.3	631249	202577	117154	17118.5	38736.7	24350.1				161991	15136.4	6600.48
Wasn001007	Isoascorbic acid 2-O-glucoside	Others	-	C12H18O11	338.085	[M-H]-	337.08	277.06	107249	99710.5	81142.6	-	34117.6	29338.4	37710	52723.1	60834.7	79140.4	156682	271466	226279	295985	322020	335761	40231.5	34076.4	51124.7	32611.8	31021.4	31091.3	298132	377539	307035	167912	240514	267331
MW0108805	Isobutyrylglycine	Amino acids and derivatives	15926-18-8	C6H11NO3	145.074	[M+CH3COO]-	204.09	132.07	18932.4	28565.7	24099.1	-							42296.3	25827.4	55064.6	38999.8	29559.8	30719.2							37859.6	47601	33236.2	128504	80326.7	89855.1
pmn001382	Isochlorogenic acid A	Phenolic acids	2450-53-5	C25H24O12	516.127	[M-H]-	515.12	353.09	62211.7	74611.8	65291	-				62136.7	26930.4	30379.7	108890	145312	96082	172136	105742	116328							182936	222720	151819	199549	98607.7	145589
Zmyn000453	Isocitric Acid	Organic acids	320-77-4	C6H8O7	192.027	[M-H]-	191.02	111.01	7.34757e+06	7.09737e+06	5.42143e+06	C00311	6.96984e+06	1.22781e+07	9.74354e+06	1.05453e+07	1.13276e+07	8.95784e+06	7.61252e+06	6.13223e+06	6.44898e+06	7.41309e+06	7.37934e+06	5.11535e+06	1.31823e+07	1.27492e+07	1.31703e+07	7.53251e+06	9.29814e+06	7.99449e+06	5.52803e+06	2.56161e+06	5.8142e+06	6.42923e+06	6.19769e+06	6.01013e+06
MWS5173	Isocytosine	Nucleotides and derivatives	108-53-2	C4H5N3O	111.043	[M+H]+	112.05	70.03	55667.2	54770.2	65545	-	134663	150783	120302	110335	156825	142247	26046.7	15900.5	19521.3				25784.3	35465.3	8581.93	163432	144956	179853				36890	20410	25147.2
pme0422	Isoferulic Acid	Phenolic acids	25522-33-2	C10H10O4	194.058	[M-H]-	193.051	134.037	2.04356e+06	2.02855e+06	1.77447e+06	C10470	1.2398e+06	1.68748e+06	1.29748e+06	65668.7	59774.7	57699.8	6.03893e+06	4.21235e+06	6.86697e+06	3.17493e+06	3.89241e+06	3.72566e+06	2.8771e+06	2.68032e+06	2.18062e+06	283177	150194	114727	857901	1.26082e+06	742308	1.34408e+06	1.5166e+06	1.55846e+06
Walp003030	Isofraxidin 7-O-Apiosylglucoside*	Lignans and Coumarins	-	C22H28O14	516.148	[M+H]+	517.15	193.05	1.17251e+07	1.2586e+07	1.55686e+07	-				40880.9	36139.7	16110.1	9.59878e+06	1.05633e+07	5.87347e+06	2.30818e+07	1.61084e+07	2.4862e+07	747822	810060	1.21923e+06	14876.3	28665.6	27672.1	1.26522e+07	5.76727e+06	8.0457e+06	1.57309e+07	1.68168e+07	1.99606e+07
pme0183	Isoguanine	Nucleotides and derivatives	3373-53-3	C5H5N5O	151.049	[M+H]+	152.06	135.03	173843	192861	171177	-	220711	211738	221762	157876	143527	173128	345897	266111	412414	238585	259870	437246	101367	90622.8	131889	143527	66411.6	90603.3	78942	141912	94906	158765	200307	125065
mws5038	Isomaltulose*	Others	13718-94-0	C12H22O11	342.116	[M-H]-	341.109	89.0249	1.17018e+06	1.73418e+06	925715	C01742	1.06729e+06	1.04662e+06	1.87661e+06	672175	1.35545e+06	1.32641e+06	1.23317e+06	1.054e+06	1.31099e+06	1.92665e+06	2.14877e+06	2.00004e+06	773789	5.12653e+06	1.45458e+06	1.74908e+06	1.39599e+06	979092	3.7025e+06	1.62521e+06	1.86087e+06	1.014e+06	1.351e+06	2.89894e+06
MWSHY0185	Isomangiferin*	Flavonoids	24699-16-9	C19H18O11	422.085	[M+H]+	423.092	303.05	75548.8	64099.7	27305.5	C16979	45081.9	35620.7	28030	34126.7	35447.4	24378.8	29596.2	64580.2	41751.7	47519.5	45085.6	26809.4	70044.9	98696	62166.6	25112.5	32906	23748.5	30463.9	18998.8	86510.2	18286	21938	24378.8
Lmbp000668	Isonicotinic acid	Others	55-22-1	C6H5NO2	123.032	[M+H]+	124.04	78.03	407922	336484	286049	C07446	143954	218627	240216	246541	238419	225825	377865	841666	397734	441663	601885	629657	272557	246564	212370	310393	144882	227623	1.19525e+06	671160	945557	419174	456142	300496
Zbzp003056	Isoorientin-7-O-glucoside*	Flavonoids	-	C27H30O16	610.153	[M+H]+	611.17	449.11	1.01166e+08	1.05413e+08	1.03379e+08	-	382960	439551	321096				1.17135e+08	1.30673e+08	1.00543e+08	9.99347e+07	3.39885e+07	3.76042e+07	1.7609e+07	3.50813e+06	6.02525e+06				7.34415e+07	1.18727e+08	3.06697e+07	9.60729e+07	9.52976e+07	4.33056e+07
pmb0964	Isopentenyladenine-7-N-glucoside	Nucleotides and derivatives	-	C16H23N5O5	365.17	[M+H]+	366.18	204.12	176109	166568	175242	-	432012	90226.1	93715.8	331067	57205.2	287929	1.02212e+06	207381	433756	415621	216059	389516	113651	976313	88689.2	153460	78903.9	46379.1	1.116e+06	751255	268065	1.8571e+06	781943	572558
Hmcp001489	Isorhamnetin-3-O-(2''-O-glucosyl)galactoside-7-O-glucoside	Flavonoids	-	C34H42O22	802.217	[M+H]+	803.23	317.06	290786	149683	147741	-	17740.6	39109.2	22486.8				810749	360471	197406	30743.8	34289.8	24832.6							104029	17797.6	910023	13012	26013.5	63829.6
Lmgp005640	Isorhamnetin-3-O-Galactoside; Cacticin	Flavonoids	6743-92-6	C22H22O12	478.111	[M+H]+	479.12	317.07	101301	104587	101812	-	26131.7	19399.6	37835.4	87133.5	94349.8	85730.1	61240.9	50227.5	102663	250858	155559	245419							38853.9	60177	44215.9	194093	148656	206390
Lmsp003252	Isorhamnetin-3-O-sophoroside*	Flavonoids	-	C28H32O17	640.164	[M+H]+	641.17	317.07	140666	169010	218651	-	30789.1	121909	74309.7				420744	354561	293144				23651.8	8282.29	2.088e+06				163127	23651.8	405382	48463.4	30740.3	24934.2
WaYn002949	Isosalicin	Phenolic acids	-	C13H18O7	286.105	[M-H]-	285.1	89.02	11916.9	18412.9	10913.1	-							24882.1	25973.7	34661.5	10828.7		15154.1	22718	7579.15	16229.7				6498.73	11918.7	15167.2	18396.3	12987.7	6498.73
Lmsp002548	Isoscopoletin-β-D-glucoside	Lignans and Coumarins	20186-29-2	C16H18O9	354.095	[M+H]+	355.1	163.04	7.07886e+06	7.23146e+06	5.79301e+06	-	4.43361e+06	5.38073e+06	4.07169e+06	1.13587e+06	1.47068e+06	1.89092e+06	1.00698e+07	7.96396e+06	9.03837e+06	1.15913e+07	9.23456e+06	1.13826e+07	1.1815e+07	1.23107e+07	7.88502e+06	1.12802e+06	1.43488e+06	1.20879e+06	4.57485e+06	4.91373e+06	4.19571e+06	1.1007e+07	1.03884e+07	7.36168e+06
MWSmce040	Isovanillin	Others	621-59-0	C8H8O3	152.047	[M+H]+	153.05	65.04	195286	263789	234624	-	82439.7	177400	102317	59604.9	63408.9	81176.6	530108	375341	498863	331003	277740	319589	171214	125543	115417	123010	100195	197845	194015	358854	197845	294225	263789	262522
Zbzp003271	Isovitexin-7-O-glucoside(Saponarin)*	Flavonoids	20310-89-8	C27H30O15	594.159	[M+H]+	595.17	433.11	28448	37895.7	30917.8	C08064							16082.2	65538	17321	69243.3	53175.9	86553.2							74962.3	36877.4	34906.4	33392.1	27128.8	29439.4
Lmhn000858	Itaconic acid	Organic acids	97-65-4	C5H6O4	130.027	[M-H]-	129.02	85.03	77042.6	56141.5	77352.9	C00490	92170	95538.1	86303.5	90840.9	62857.5	59506.4	67035	58666.7	72062	83530.5	51137.4	72076.4	123283	89674.4	125081	87202.1	86811.3	74587.9	52804.1	32683	71236.7	56152.7	58669.2	32451.4
Hmgp002238	Jaceosidin-7-O-Glucoside*	Flavonoids	25474-11-7	C23H24O12	492.127	[M+H]+	493.14	331.08	26772.7	32499	49885	-							73413.4	79416	57790.4	71795.5	82434.3	54757.1							68136.2	79412.4	91260.9	61367.4	58411	73694.1
pme1654	Jasmonic acid	Organic acids	77026-92-7	C12H18O3	210.126	[M-H]-	209.12	59.02	173027	219426	176939	C08491	80467.7	96230.9	86915.8	830973	1.24097e+06	942160	185104	121086	129771	211523	142294	98914.5	261042	77746.9	92119.1	330559	108612	135032	64585.1	74701.6	97640	185142	81815.4	41126.7
pme2074	Jasmonoyl-L-Isoleucine	Amino acids and derivatives	120330-93-0	C18H29NO4	323.21	[M-H]-	322.2	130.05	18345.1	14873.1	14174.9	C18699	2613.08	3955.46	6745.06	70335.7	144276	76343.9	5601.17	4004.02	4422.97	10924.4	6275.72	2106.87				10006.4	3070.78	7988.61
Wbkn004126	Javanicolide C	Terpenoids	-	C26H36O11	524.226	[M-H]-	523.22	361.16	1.16578e+06	597820	740614	-	440826	523898	213243	112732	115365	120199	837444	1.02613e+06	810409	804049	641090	863691	922853	535107	674410	199059	193887	108470	1.68134e+06	1.79861e+06	2.1273e+06	877509	1.20964e+06	1.17489e+06
mws1068	Kaempferol (3,5,7,4'-Tetrahydroxyflavone)	Flavonoids	520-18-3	C15H10O6	286.048	[M-H]-	285.04	151	92273.1	69923.9	85036.1	C05903							364789	206388	484730	178072	356327	289178							8652.36	6882.88	3947.44	15817.9	15467.6	19660.6
Lahp002664	Kaempferol triglucoside*	Flavonoids	-	C33H40O21	772.206	[M+H]+	773.21	449.11	4.81845e+06	5.58147e+06	5.47313e+06	-	24663	21236.1	10282.4				1.04611e+07	6.01859e+06	6.13062e+06	7.63767e+06	5.97627e+06	9.12483e+06	156663	176878	178897	2937.86	11311.6	18198.1	4.18034e+06	7.59614e+06	7.64065e+06	8.6051e+06	9.27686e+06	8.22571e+06
Zmcn003728	Kaempferol-3,7-O-diglucoside	Flavonoids	25615-14-9	C27H30O16	610.153	[M-H]-	609.15	285.04	189990	229601	261190	-							147201	257625	249316	64108.7	98529.3	102930	718248	83111.2	173338				2.41824e+06	275976	370407	198241	216046	180461
Cwjp002681	Kaempferol-3-O-(2'''-p-Coumaroyl)sophoroside-7-O-Glucoside	Flavonoids	-	C42H46O23	918.243	[M+H]+	919.23	287.06	67455.5	56268.8	38282.8	-							92686.6	47774.1	82008.2	112888	113984	109370	9573.5	39346.6	16374.8				22516.8	45857.8	39883.6	144305	76940.3	70325.2
pmn001642	Kaempferol-3-O-(2''-O-acetyl)glucuronide	Flavonoids	-	C23H20O13	504.09	[M-H]-	503.08	459.1	569451	418982	295219	-				104249	446382	153148	389898	508376	442097	677726	954288	649056				86209.9	83188.3	164656	714864	449047	947024	133708	202174	150699
Xmyp004678	Kaempferol-3-O-(2''-O-xylosyl-6''-O-rhamnosyl)glucoside	Flavonoids	-	C32H38O19	726.201	[M+H]+	727.21	287.05	57601.2	32325.2	55781.3	-							77676.6	33724.6	43560.1	43561.1	65446.9	14059.6	2891.77	13676.8	26703.1				44959.2	66037	36745.6	33294.4	36539.7	56636.2
Lmdp004819	Kaempferol-3-O-(2''-sinapoyl)glucosyl-(1→2)-(6''-malonyl)glucoside	Flavonoids	-	C41H42O23	902.212	[M+H]+	903.22	369.12	427730	478741	564088	-	484682	812280	121862	244284	205062	230546	376758	451271	583709	1.02025e+06	948346	741732	779907	930105	598559	365600	349635	626874	496399	503265	499345	563105	684825	523771
Lmqp002349	Kaempferol-3-O-(6''''-malonyl)sophorotrioside	Flavonoids	-	C36H42O24	858.207	[M+H]+	859.21	697.16	120359	138292	110403	-	10604.6	7440.16	26900.1				168070	140417	128450	139354	121421	165924	320530	342926	244156	5137.18	20173.8	21244	101914	202757	170912	253666	279229	194643
Lmdp004336	Kaempferol-3-O-(6'''-Caffeoyl)glucosyl-(1→2)-Galactoside	Flavonoids	-	C36H36O19	772.185	[M+H]+	773.19	325.09	341340	369766	328997	-							279443	200958	538092	523084	757090	846184							322165	183067	152767	747448	509254	598641
Lmdp004668	Kaempferol-3-O-(6''-Feruloyl)glucosyl-(1→4)-galactoside	Flavonoids	-	C37H38O19	786.201	[M+H]+	787.21	339.11	274441	485820	634476	-							1.00468e+06	477852	836232	1.55565e+06	881249	2.47258e+06	86546.4	55718.3	64148				213765	276100	232634	661024	662271	582637
Xmyp004945	Kaempferol-3-O-(6''-Rhamnosyl-2''-Glucosyl)Glucoside (Camelliaside A)	Flavonoids	135095-52-2	C33H40O20	756.211	[M+H]+	757.22	287.06	100875	104870	98235.9	-							191120	124784	365026	310608	159272	262820							45140	70358	46464.1	411488	140690	119453
mws0913	Kaempferol-3-O-galactoside (Trifolin)*	Flavonoids	23627-87-4	C21H20O11	448.101	[M-H]-	447.09	285.04	634888	345076	685633	C12626							1.61144e+06	774717	1.49981e+06	1.20534e+06	921313	1.20228e+06	64912.8	77248.7	36286.3				414233	829975	429648	1.14204e+06	1.21151e+06	1.3692e+06
Xmyp005599	Kaempferol-3-O-galactoside-4'-O-glucoside	Flavonoids	-	C27H30O16	610.153	[M+H]+	611.16	287.06	6.34626e+06	7.88864e+06	5.94662e+06	-							1.4677e+07	7.61588e+06	1.43326e+07	1.41345e+07	1.19949e+07	1.75654e+07	437590	213488	620068				4.66231e+06	7.82153e+06	7.41718e+06	7.48601e+06	9.98876e+06	1.05353e+07
MWSHY0136	Kaempferol-3-O-glucoside (Astragalin)*	Flavonoids	480-10-4	C21H20O11	448.101	[M+H]+	449.108	287.055	8.90502e+06	5.54419e+06	4.84905e+06	C12249							1.10204e+07	5.12574e+06	1.90364e+07	6.6136e+06	6.8594e+06	1.53082e+07	62680.1	242904	416769				3.78407e+06	1.24888e+07	4.92447e+06	1.88909e+07	9.21642e+06	1.18739e+07
Lmwp003442	Kaempferol-3-O-mannoside（Amoenin）	Flavonoids	-	C21H20O11	448.101	[M+H]+	449.11	287.06	3.39227e+07	2.94923e+07	3.2531e+07	-	110725	73528.8	34465.7				3.92205e+07	1.85073e+07	3.18852e+07	5.75941e+07	2.93044e+07	3.75591e+07	360670	389839	762833				1.86718e+07	3.911e+07	2.90707e+07	1.76093e+07	2.90822e+07	2.98801e+07
Lmdp004904	Kaempferol-3-O-neohesperidoside-7-O-(2''-feruloyl)glucoside	Flavonoids	-	C43H48O23	932.259	[M+H]+	933.23	369.12	45409.3	45006.5	53556.9	-	40129.1	106647	5286.56	19957.3	22057.9	20069.3	16618.7	66155.6	51689.1	77705.4	81008.7	47636.8	97147.2	76041.5	36597.9	17973.9	23939.7	45152	87154.4	64057.9	91061.3
pmp001105	Kaempferol-3-O-neohesperidoside-7-O-glucoside*	Flavonoids	-	C33H40O20	756.211	[M+H]+	757.22	287.06	97824.8	66996.4	94567.5	-							134776	182732	200318	224305	285848	245633							85868.5	144580	197811	212722	184798	198931
Zbjp002396	Kaempferol-3-O-sophoroside-7-O-glucoside*	Flavonoids	55136-76-0	C33H40O21	772.206	[M+H]+	773.21	287.06	3.82981e+07	3.24979e+07	2.05248e+07	-	567820	279541	240536				2.64771e+07	7.08319e+07	2.81432e+07	2.79167e+07	4.11533e+07	2.65808e+07	3.17738e+07	5.19262e+06	5.46229e+06	63675.7	115057	91602.9	6.82843e+07	3.0072e+07	3.69468e+07	3.12788e+07	3.66677e+07	3.50449e+07
Lmsp003161	Kaempferol-3-O-sophoroside-7-O-rhamnoside*	Flavonoids	-	C33H40O20	756.211	[M+H]+	757.22	287.06	194551	111953	93475.3	-							204336	186976	208682	277152	304325	367361							91303.8	184801	184773	238026	195670	303280
Lmqp002170	Kaempferol-3-O-sophorotrioside*	Flavonoids	80714-53-0	C33H40O21	772.206	[M+H]+	773.21	449.11	4.78043e+06	5.36897e+06	4.88281e+06	C12635	23256.2	21233.1	11311.6				7.58097e+06	6.01042e+06	5.6544e+06	7.02145e+06	5.78344e+06	8.47556e+06	128366	153631	196079	9258.33	12337.7	13362.3	3.46152e+06	7.64788e+06	7.65817e+06	9.17288e+06	8.84375e+06	7.90299e+06
Cwjp001902	Kaempferol-3-O-sophorotrioside-7-O-(2''-feruloyl)glucoside	Flavonoids	-	C49H58O29	1110.31	[M+H]+	1111.32	177.06	3.19344e+06	1.95413e+06	2.71423e+06	-	54061.5	15602.5	6915.36				2.90597e+06	1.7429e+06	1.81306e+06	3.96195e+06	2.83671e+06	1.82965e+06	286220	163309	251897				3.33267e+06	2.09705e+06	3.86079e+06	2.23627e+06	1.60961e+06	2.91054e+06
Hmap001882	Kaempferol-3-O-sophorotrioside-7-O-glucoside	Flavonoids	-	C39H50O26	934.259	[M+H]+	935.27	287.05	3.35341e+07	2.06818e+07	2.06698e+07	-	1.17047e+06	780691	609093	86863	131425	81306.6	2.05472e+07	3.0012e+07	2.6161e+07	2.52559e+07	3.76062e+07	2.33861e+07	610981	1.89827e+07	2.88328e+07	238301	423204	301816	605573	2.59514e+07	4.45083e+07	2.42718e+07	2.52092e+07	3.46804e+07
Xmyp005654	Kaempferol-4'-O-glucoside*	Flavonoids	52222-74-9	C21H20O11	448.101	[M+H]+	449.11	287.06	1.53362e+07	1.98193e+07	1.95165e+07	-	613379	418806	317451				2.12312e+07	5.2588e+06	1.95753e+07	3.16968e+07	3.1047e+07	3.7484e+07	1.95278e+06	4.21443e+06	2.79914e+06	140143	158499	223335	1.0875e+07	1.79445e+07	1.54026e+07	1.87575e+07	3.09992e+07	1.86729e+07
Zbjp002588	Kaempferol-6,8-di-C-glucoside-7-O-glucoside*	Flavonoids	-	C33H40O21	772.206	[M+H]+	773.21	287.06	2.88201e+07	6.39136e+07	5.53175e+07	-	537501	460807	249065	84053.5	108692		3.01653e+07	8.08685e+07	2.70077e+07	3.06584e+07	6.78974e+07	3.01911e+07	3.45354e+07	4.42189e+06	5.94402e+06	65907.5	146335	100537	1.34866e+08	7.06549e+07	2.49302e+07	2.64028e+07	2.64048e+07	6.15555e+07
mws0089	Kaempferol-7-O-glucoside*	Flavonoids	16290-07-6	C21H20O11	448.101	[M-H]-	447.09	285.04	1.24382e+06	1.05212e+06	1.35434e+06	-	15798.6	10429.6	18000.8				3.21334e+06	1.2754e+06	3.76446e+06	2.32595e+06	2.6184e+06	1.85981e+06	136457	89098.1	63160.6				1.07355e+06	1.32615e+06	785993	1.30472e+06	1.90507e+06	2.95966e+06
Zbsn004080	Kakispyrone	Others	-	C19H20O9	392.111	[M-H]-	391.1	229.05	48272.7	43429.9	22381.5	-							115611	24682	57310.3	62187.4	82082.2	59259							83305.8	52112.2	62158.7	22555.5	16323.9	44768.9
MWSslk208	Kaurenoic Acid*	Terpenoids	6730-83-2	C20H30O2	302.225	[M-H]-	301.22	301.22	565552	630494	663164	C11874	2.48729e+06	5.14736e+06	302032	136382	103561	93272.1	73451.2	148213	86261.6	1.66317e+06	482585	1.20334e+06	129911	125772	128913	176851	89221.9	149131	84984.5	98014.6	124883	84233.2	110152	62272.2
Lmmn001294	Koaburaside*	Phenolic acids	41653-73-0	C14H20O9	332.111	[M-H]-	331.1	153.02	146466	200924	164109	-				23123.8	37067.7	24712.7	338765	322005	299977	383756	474618	325625	24713	26480.7	28589.5	17913	12782.7	20303.2	476426	323008	374168	226068	221480	301740
mws4176	L-Alanyl-L-Phenylalanine	Amino acids and derivatives	3061-90-3	C12H16N2O3	236.116	[M+H]+	237.12	120.09	244588	221345	195048	-	210569	251656	204406	288544	279431	279462	142537	110174	171541	106844	148255	85260.5	326455	275976	311571	235367	289025	256112	139522	252349	189419	198225	269408	185556
mws5037	L-Alanyl-L-leucine	Amino acids and derivatives	3303-34-2	C9H18N2O3	202.132	[M+H]+	203.14	86.1	339761	385295	413441	-	372473	320521	335729	607407	785131	578084	275154	303937	298753	183778	217433	124116	560185	476466	877769	480432	530196	546152	430002	485572	519281	419070	448223	339857
pme2679	L-Allo-isoleucine	Amino acids and derivatives	1509-34-8	C6H13NO2	131.095	[M+H]+	132.1	86.1	4.89136e+07	6.54565e+07	4.95135e+07	C21096	9.80281e+07	8.32785e+07	8.58936e+07	1.05177e+08	8.95409e+07	8.64765e+07	1.18944e+07	8.12037e+06	1.34112e+07	1.01221e+07	7.04439e+06	9.10262e+06	3.57405e+07	3.30849e+07	2.99616e+07	9.22996e+07	8.03288e+07	8.51989e+07	6.99991e+06	6.45534e+06	4.02238e+06	9.78568e+06	6.84383e+06	4.99892e+06
mws0219	L-Aspartic Acid	Amino acids and derivatives	56-84-8	C4H7NO4	133.037	[M-H]-	132.03	88.04	1.71097e+07	1.90405e+07	1.36944e+07	C00049	1.97754e+07	2.25459e+07	2.00098e+07	2.89977e+07	3.21811e+07	3.09824e+07	1.22263e+06	2.46504e+06	2.33784e+06	2.045e+06	1.65612e+06	2.29838e+06	1.61638e+07	1.7973e+07	2.30879e+07	3.10947e+07	2.7421e+07	3.8066e+07	1.9771e+06	2.36232e+06	2.15769e+06	4.92798e+06	4.29362e+06	3.14813e+06
pmb0464	L-Aspartic acid-O-diglucoside	Amino acids and derivatives	-	C16H27NO14	457.143	[M+H]+	458.15	116.03	1.30318e+07	1.87281e+07	1.24906e+07	-	1.34559e+06	1.63011e+06	1.65088e+06	2.45668e+06	2.72941e+06	2.25663e+06	4.48014e+06	4.4846e+06	6.23667e+06	5.35499e+06	3.89994e+06	3.55199e+06	1.30333e+07	1.35793e+07	1.20612e+07	8.68426e+06	8.3635e+06	9.30839e+06	1.10918e+07	2.55255e+07	1.00471e+07	4.53348e+07	4.41607e+07	4.02464e+07
mws0629	L-Aspartyl-L-Phenylalanine	Amino acids and derivatives	13433-09-5	C13H16N2O5	280.106	[M+H]+	281.11	166.09	153828	160847	121659	-	275652	271065	257139	240684	256884	260204	160882	116749	136736	142768	120369	145185	200098	250784	210475	183135	191313	186173	142398	86471.7	130860	118640	89477.8	80430.8
Lmcp000282	L-Carnitine	Alkaloids	541-15-1	C7H15NO3	161.105	[M+H]+	162.11	85.03	1.9431e+06	1.60099e+06	2.117e+06	C00318	3.2766e+06	2.14934e+06	1.887e+06	4.69028e+06	1.1326e+06	1.80027e+06	1.38424e+06	1.23297e+06	6.03512e+06	1.95816e+06	4.46075e+06	1.34529e+06	9.7693e+06	6.18004e+06	2.32603e+06	1.06759e+07	1.46095e+06	2.88915e+06	2.90368e+06	4.48097e+06	2.96442e+06	2.38881e+06	2.77706e+06	2.41909e+06
pmb2826	L-Citramalic acid	Organic acids	6236-09-5	C5H8O5	148.037	[M-H]-	147.03	87.01	634319	591101	541118	C02614	143782	161462	278322	243003	200125	218604	1.54002e+06	627265	1.61553e+06	727283	435385	454653	133935	162285	138032	153884	215245	164796	369222	771796	765524	1.64143e+06	1.11131e+06	1.12248e+06
pme0008	L-Citrulline	Amino acids and derivatives	372-75-8	C6H13N3O3	175.096	[M+H]+	176.1	113.07	1.83802e+06	1.76606e+06	1.56851e+06	C00327	759011	2.22328e+06	1.77933e+06	236318	1.84402e+06	2.20345e+06	2.4065e+06	1.20887e+06	2.19433e+06	1.58496e+06	1.48458e+06	1.30096e+06	909107	256417	812128	1.03514e+06	2.1331e+06	2.40982e+06	480174	898715	633631	2.56959e+06	2.00909e+06	1.26305e+06
mws0221	L-Cystine	Amino acids and derivatives	56-89-3	C6H12N2O4S2	240.024	[M+H]+	241.03	151.98	454949	391376	414670	C00491	404529	526633	452557	205543	350760	394247	223146	567354	289808	558112	576601	177579	532602	481249	510590	185200	310164	265320	554429	567320	399759	267567	304715	538595
Lmbp001216	L-Dihomomethionine	Amino acids and derivatives	34022-36-1	C7H15NO2S	177.082	[M+H]+	178.09	84.08	1.37482e+07	1.48068e+07	1.55713e+07	C17217	1.53607e+07	1.11557e+07	1.29855e+07	2.96313e+07	2.2372e+07	3.48308e+07	523672	168301	1.12219e+06	393885	295196	509409	1.11953e+07	3.10213e+07	2.07125e+07	3.50173e+07	4.11471e+07	4.28438e+07	347482	380320	74971.7	1.39971e+06	1.4148e+06	578752
MWSmce165	L-Fucitol	Others	13074-06-1	C6H14O5	166.084	[M-H]-	165.08	59.02	339181	415603	278297	-	294054	327836	308614	282412	381394	330019	443808	735907	459346	665363	836693	696347	269278	259358	207610	301612	287912	325313	469840	577911	487661	431666	494882	654498
pme2435	L-Fucose*	Others	2438-80-4	C6H12O5	164.069	[M-H]-	163.061	59.0139	366110	355196	292870	C01019	266398	319824	207443	143118	125689	115489	430838	606214	521140	527395	626968	748893	485422	601197	533214	190879	179837	203225	300118	443261	350096	548134	586119	525951
pme0014	L-Glutamic acid	Amino acids and derivatives	56-86-0	C5H9NO4	147.053	[M+H]+	148.06	84.04	6.65567e+07	5.04447e+07	5.75769e+07	C00025	4.08045e+07	5.37268e+07	2.52316e+07	4.59169e+07	2.50827e+07	3.67637e+07	2.16386e+08	1.81775e+08	2.11924e+08	1.78384e+08	7.81812e+07	1.07596e+08	3.47064e+07	6.07764e+07	6.72616e+07	4.92902e+07	3.13707e+07	3.31872e+07	1.99766e+08	2.22644e+08	9.62549e+07	2.3229e+08	8.99468e+07	2.15082e+08
pmb2857	L-Glutamic acid-O-glycoside	Amino acids and derivatives	-	C11H19NO9	309.106	[M-H]-	308.1	146.05	42562.9	57967.7	53628.4	-	169062	210091	200300	28015	41092.7	46066.6	74829.3	75719.7	104924	53630.6	65968.3	92509.6				19437.5	30855.5	45223.8	23750.5	24744.3	16881.7	33761.8	43289.3	39268.1
pme0193	L-Glutamine	Amino acids and derivatives	56-85-9	C5H10N2O3	146.069	[M+H]+	147.08	84.04	6.72034e+07	6.68112e+07	5.95202e+07	C00064	2.11602e+08	2.03308e+08	2.04316e+08	2.14243e+08	2.19134e+08	2.14285e+08	1.13558e+08	7.64843e+07	1.82709e+08	9.56803e+07	8.5165e+07	7.70734e+07	1.7626e+08	1.69466e+08	1.51058e+08	2.09521e+08	8.73102e+07	1.83301e+07	8.28747e+07	9.48301e+07	5.37917e+07	1.52362e+08	1.16393e+08	3.19814e+07
pmb2855	L-Glutamine-O-glycoside	Amino acids and derivatives	-	C11H20N2O8	308.122	[M-H]-	307.11	145.06	132248	163494	220996	-	1.04258e+06	1.07657e+06	1.08334e+06	204897	183801	330021	56873.8	32180.2	57010.2				50415.6	56718.2	59619	73408.3	149746	181634	25546.1	23068.5	27661.3
mws5041	L-Glycyl-L-isoleucine*	Amino acids and derivatives	19461-38-2	C8H16N2O3	188.116	[M+H]+	189.12	86.1	442000	421741	446771	-	688935	656159	621890	642067	528260	563569	483318	300556	502705	365674	301427	441513	412691	453597	544145	606401	508274	490411	321541	412738	347571	413462	391016	303400
mws5042	L-Glycyl-L-phenylalanine*	Amino acids and derivatives	721-66-4	C11H14N2O3	222.1	[M+H]+	223.11	120.09	519344	601021	533553	-	717314	727967	670326	690685	669379	729746	677302	518967	624892	553969	493601	547702	549532	548591	471348	643104	459215	456273	529207	664049	448329	600075	499817	380861
pme0124	L-Glycyl-L-proline	Amino acids and derivatives	704-15-4	C7H12N2O3	172.085	[M+H]+	173.09	116.07	154400	193013	171466	-	124269	91362	148562	106520	83486	118664	474878	401308	471288	291757	217244	276470	119452	78061.6	161272	89393.3	43979.2	113976	258541	403961	298909	471288	430893	334842
mws0254	L-Histidine	Amino acids and derivatives	71-00-1	C6H9N3O2	155.07	[M+H]+	156.08	110.07	4.80236e+07	5.10173e+07	4.94952e+07	C00135	7.52062e+07	6.91429e+07	6.65461e+07	7.4756e+07	6.54432e+07	6.55082e+07	998355	666384	1.22674e+06	865698	576863	880131	2.35789e+07	3.87705e+07	3.92427e+07	8.15467e+07	8.24644e+07	8.25744e+07	323088	279998	222691	2.87607e+06	2.71649e+06	750487
mws0193	L-Homocitrulline	Amino acids and derivatives	1190-49-4	C7H15N3O3	189.111	[M+H]+	190.12	84.08	1.24685e+06	1.28668e+06	1.27281e+06	C02427	1.03654e+06	1.13381e+06	599314	1.39448e+06	310627	491535	1.71635e+06	1.41616e+06	1.60684e+06	1.46976e+06	1.58266e+06	1.9086e+06	1.09246e+06	1.06496e+06	455771	1.16414e+06	573512	403429	859888	1.52477e+06	1.37525e+06	1.25585e+06	1.20378e+06	1.29158e+06
pme2890	L-Homocystine	Amino acids and derivatives	626-72-2	C8H16N2O4S2	268.055	[M+H]+	269.06	136.04	52620.1	46942.7	39054	C01817							38146.9	99666.4	55667	36816	60156.2	22707.2							171674	59938.9	110761	14528.7	13311.3	20895.8
MWS00123g	L-Homophenylalanine	Amino acids and derivatives	943-73-7	C10H13NO2	179.095	[M+H]+	180.1	91.06	103875	151633	185929	C17235	283565	115046	247193	246133	264824	282482	17670.6	16995.7	63359.9	36130.3	18059	13648.4	100418	232709	232672	793432	422920	343807	22764.9	19743	14487.9	106991	44481.3	15527.2
mws0258	L-Isoleucine*	Amino acids and derivatives	73-32-5	C6H13NO2	131.095	[M+H]+	132.102	86.0964	2.81329e+06	3.22407e+06	3.09799e+06	C00407	4.77362e+06	5.39767e+06	7.13399e+06	6.6245e+06	6.2929e+06	4.23115e+06	738727	499193	787784	578670	537854	624126	2.55775e+06	2.80843e+06	2.41577e+06	5.18554e+06	4.45322e+06	4.85695e+06	452858	458101	407397	556818	389912	269269
Lmrj002087	L-Isoleucyl-L-Aspartate	Amino acids and derivatives	-	C10H18N2O5	246.122	[M+H]+	247.13	86.09	541405	426825	432516	-	658849	681765	586649	594363	671261	647335	439449	388444	433564	305069	271683	351391	602513	603525	487755	473083	477704	485549	382515	376716	291339	354115	275643	283488
mws0227	L-Leucine*	Amino acids and derivatives	61-90-5	C6H13NO2	131.095	[M+H]+	132.102	86.0964	2.63449e+06	3.22433e+06	3.06392e+06	C00123	4.73829e+06	5.18278e+06	7.12206e+06	6.43572e+06	5.92926e+06	4.35544e+06	674912	464222	759807	501752	508155	575172	2.86858e+06	2.17465e+06	2.5014e+06	5.1217e+06	4.39668e+06	4.65943e+06	497444	495694	344463	533220	452856	318227
Lmhp002031	L-Leucyl-L-Leucine	Amino acids and derivatives	3303-31-9	C12H24N2O3	244.179	[M+H]+	245.19	86.1	266282	305411	235537	-	195423	99994.1	429188	464093	286281	316657	203198	225405	252050	153233	168778	221150	228736	142109	477063	359931	268836	172942	761622	1.05406e+06	1.40531e+06	823173	485568	277024
mws5035	L-Leucyl-L-phenylalanine	Amino acids and derivatives	56217-82-4	C15H22N2O3	278.163	[M+H]+	279.17	120.08	157642	128365	133352	-	102027	100111	51625.4	99556.4	92225.1	199001	257971	316729	297647	126597	251481	161206	167672	90980.1	55312.4	202874	100951	199663	489187	246358	183190	727381	457146	168033
pme0026	L-Lysine	Amino acids and derivatives	56-87-1	C6H14N2O2	146.106	[M+H]+	147.11	84.08	2.20813e+08	1.55023e+08	1.54322e+08	C00047	2.07075e+08	2.11606e+08	1.98013e+08	1.99568e+08	1.13164e+08	2.26842e+08	1.11424e+08	8.04577e+07	1.28078e+08	9.67231e+07	8.27078e+07	8.33302e+07	1.83027e+08	1.74751e+08	1.68615e+08	1.93532e+08	2.34265e+08	2.47353e+08	4.99534e+07	6.82415e+07	3.79509e+07	1.50745e+08	1.18098e+08	8.56896e+07
pmb0962	L-Lysine-Butanoic Acid	Amino acids and derivatives	80407-71-2	C10H22N2O4	234.158	[M+H]+	235.17	118.09	547876	550282	495523	-	1.77021e+06	1.68067e+06	1.41204e+06	2.16698e+06	1.47129e+06	1.05945e+06	8691.01	29194.9	20660.7	31928	23070.6	12364.9	293596	382490	396588	2.83213e+06	1.4956e+06	1.18405e+06	25544.9	28739.7	19359.2	43162.8	12581.7	23351
mws0275	L-Malic acid	Organic acids	97-67-6	C4H6O5	134.022	[M-H]-	133.01	71.01	1.57327e+06	1.29651e+06	1.4691e+06	C00149	1.53367e+06	1.56442e+06	1.4877e+06	841790	718023	675745	1.16172e+06	1.55594e+06	1.2623e+06	988689	799812	916247	1.76103e+06	1.75329e+06	1.61777e+06	1.42252e+06	1.30253e+06	1.18465e+06	2.07335e+06	1.86792e+06	2.05137e+06	1.35763e+06	1.25373e+06	1.16281e+06
pme1210	L-Methionine	Amino acids and derivatives	63-68-3	C5H11NO2S	149.051	[M+H]+	150.06	61.01	6.85878e+06	5.87506e+06	7.79547e+06	C00073	1.22159e+07	1.25099e+07	1.13539e+07	8.81094e+06	7.80253e+06	8.69494e+06	2.55582e+06	1.2178e+06	2.4879e+06	1.59177e+06	1.00449e+06	1.11899e+06	6.6227e+06	8.31998e+06	1.00456e+07	1.39063e+07	9.97978e+06	1.08024e+07	1.08842e+06	1.32708e+06	574374	4.55145e+06	4.53582e+06	2.45174e+06
pme1419	L-Methionine methyl ester	Amino acids and derivatives	10332-17-9	C6H13NO2S	163.067	[M+H]+	164.07	104.07	164145	220340	204635	-	227055	247179	273976	219160	171460	198662	113525	99195.6	104560	84062.3	64211.4	83558.6	221389	373152	351110	320935	281984	208694	89140.8	89134.2	40260.8	125047	120235	90047.3
mws1587	L-Norleucine*	Amino acids and derivatives	327-57-1	C6H13NO2	131.095	[M+H]+	132.1	86.1	2.80833e+06	3.09992e+06	2.94805e+06	C01933	4.3361e+06	5.30186e+06	6.94457e+06	6.23285e+06	6.15743e+06	4.31972e+06	666503	571979	809553	484269	577185	593534	2.79662e+06	2.76159e+06	2.69358e+06	5.28963e+06	4.28524e+06	5.27404e+06	460888	462473	391834	569930	392535	315604
pme0021	L-Phenylalanine	Amino acids and derivatives	63-91-2	C9H11NO2	165.079	[M+H]+	166.09	120.08	5.65116e+06	5.47707e+06	5.58782e+06	C00079	7.30201e+06	9.11684e+06	1.00903e+07	9.44823e+06	9.58495e+06	9.60163e+06	2.32202e+06	1.79354e+06	2.27828e+06	2.67829e+06	2.22618e+06	2.60537e+06	4.37431e+06	3.7053e+06	3.89527e+06	1.07688e+07	9.92311e+06	9.4052e+06	2.23328e+06	2.53528e+06	2.12093e+06	3.60249e+06	2.20892e+06	2.26709e+06
MWS0811	L-Pipecolic Acid	Organic acids	3105-95-1	C6H11NO2	129.079	[M+H]+	130.09	84.08	2.25753e+08	2.16878e+08	2.15788e+08	C00408	2.51764e+08	2.41435e+08	2.39497e+08	2.46533e+08	2.4113e+08	2.47377e+08	8.27772e+07	2.22491e+08	2.14374e+08	8.60078e+07	1.11406e+08	2.2772e+08	2.14534e+08	2.18612e+08	1.13156e+08	2.41594e+08	2.3466e+08	2.45444e+08	4.51443e+07	3.41509e+07	3.96667e+07	1.09103e+08	9.00718e+07	5.55436e+07
Lmhp001461	L-Prolyl-L-Leucine	Amino acids and derivatives	52899-07-7	C11H20N2O3	228.147	[M+H]+	229.15	70.07	533755	572876	501669	-	472014	538601	529004	495278	507720	489207	677599	650236	724722	425442	495474	501389	731574	619745	687227	581115	630633	611735	732430	602302	602253	885178	769124	534916
Lmhp001732	L-Prolyl-L-Phenylalanine	Amino acids and derivatives	13589-02-1	C14H18N2O3	262.132	[M+H]+	263.14	70.06	214739	227971	224690	-	318544	313455	344303	290592	292762	344475	67279	69211.5	92608.7	58568.7	72693.1	54225	312438	370477	214024	405560	429614	383454	63607.6	61590.6	49473.6	112064	94916.7	86824.1
pme1712	L-Saccharopine	Amino acids and derivatives	997-68-2	C11H20N2O6	276.132	[M-H]-	275.12	145.1	40433.8	43680.9	30605.7	C00449	287689	107692	176815	80355	82256.8	66083.3				22667.3	24791.3	19043.6	62424.9	54059.8	40586.8	136336	85849.2	132785
Lmrj001698	L-Seryl-L-Isoleucine	Amino acids and derivatives	91086-51-0	C9H18N2O4	218.127	[M+H]+	219.13	60.04	45008.6	138383	117513	-	170758	173109	155762	132797	162816	154062	119102	135682	132904	129160	95125.7	130209	119381	108442	126736	182327	89704.3	181930	133835	126419	127131	140070	147598	99801.5
mws0262	L-Tartaric acid	Organic acids	87-69-4	C4H6O6	150.016	[M-H]-	149.01	87.01	55185.4	40295.3	47300.3	C00898	28035.4	38595.4	49062.1				112920	142670	129910	92848	94633.9	86715.4				24537.6	36799.9	29788	114765	91095.4	123117	154900	108376	94254.3
Wcdp002433	L-Tryptophan*	Amino acids and derivatives	73-22-3	C11H12N2O2	204.09	[M+H]+	205.1	146.06	4.87128e+07	5.1019e+07	4.46823e+07	C00078	7.03949e+07	8.51267e+07	6.47482e+07	7.5607e+07	1.01933e+08	8.24837e+07	8.19251e+06	5.43084e+06	6.65746e+06	8.29189e+06	6.26928e+06	5.8126e+06	3.79023e+07	2.94836e+07	2.76907e+07	6.7014e+07	6.10934e+07	6.25224e+07	6.64883e+06	6.6707e+06	4.97276e+06	7.30126e+06	7.82382e+06	7.1951e+06
pme1002	L-Tyramine	Alkaloids	51-67-2	C8H11NO	137.084	[M+H]+	138.09	103.05	175067	222836	216316	C00483	32618.4	33384.7	36020.8	55376.1	100385	66368.2	326914	394314	292780	286680	141933	261109				55362.1	60591.9	54786	98659.9	307828	136975	1.40963e+06	1.13544e+06	1.12264e+06
MWS1771	L-Tyrosine methyl ester	Amino acids and derivatives	1080-06-4	C10H13NO3	195.089	[M+H]+	196.1	91.05	210077	234289	273827	C03404	248792	281821	283401	295754	275057	278010	248030	186566	237708	177274	150575	124798	330379	331781	341726	331380	287897	270954	193863	197173	208259	221441	229151	208387
mws0250	L-Tyrosine*	Amino acids and derivatives	60-18-4	C9H11NO3	181.074	[M+H]+	182.08	136.08	2.11353e+07	1.95756e+07	1.93977e+07	C00082	1.62897e+07	2.7119e+07	2.65432e+07	3.61321e+07	3.68339e+07	3.11053e+07	7.6894e+06	6.11208e+06	7.23678e+06	6.30181e+06	5.61361e+06	4.47569e+06	1.05081e+07	9.99683e+06	1.12887e+07	3.76788e+07	3.17182e+07	3.11044e+07	5.82668e+06	5.9625e+06	5.20545e+06	4.86864e+06	4.3248e+06	4.77878e+06
mws0256	L-Valine	Amino acids and derivatives	72-18-4	C5H11NO2	117.079	[M+H]+	118.09	72.08	7.45832e+06	8.10147e+06	7.73929e+06	C00183	1.14216e+07	1.04921e+07	9.65592e+06	1.50466e+07	9.38029e+06	8.88008e+06	1.03774e+06	785247	1.01064e+06	937088	788717	805916	4.21293e+06	6.28853e+06	8.23433e+06	1.7969e+07	1.52382e+07	1.49118e+07	1.15465e+06	1.46116e+06	1.10867e+06	1.40649e+06	1.13231e+06	1.20757e+06
Lmhp001670	L-Valyl-L-Leucine	Amino acids and derivatives	3989-97-7	C11H22N2O3	230.163	[M+H]+	231.17	72.08	290478	263092	274752	-	242557	277733	285619	334341	469106	390757	258174	247448	246496	196825	156633	225927	227887	201847	205896	330175	242216	254431	201488	230004	238149	225910	195822	179080
Lmhp002001	L-Valyl-L-Phenylalanine	Amino acids and derivatives	3918-92-1	C14H20N2O3	264.147	[M+H]+	265.15	72.08	135035	128803	138007	-	90373.3	76868.6	82751.2	104034	121040	130844	102854	114264	128782	60241.3	76880.9	72718.1	99737.3	101576	105098	115748	119941	100007	150036	185829	156391	97650.1	154259	97668.6
Zmzn000113	L-threo-3-Methylaspartate	Amino acids and derivatives	6061-13-8	C5H9NO4	147.053	[M-H]-	146.05	102.06	2.50557e+06	3.21936e+06	2.20654e+06	C03618	2.89553e+06	2.92913e+06	3.1786e+06	3.32033e+06	2.7194e+06	3.10187e+06	1.72533e+06	1.85472e+06	2.21862e+06	1.69463e+06	1.85264e+06	1.79414e+06	2.50443e+06	3.36283e+06	3.21088e+06	3.50112e+06	3.12708e+06	4.12319e+06	1.87344e+06	1.98458e+06	1.98769e+06	2.18749e+06	2.24444e+06	2.44053e+06
pmb0034	L-α-Glutamyl-L-Glutamic Acid	Amino acids and derivatives	3929-61-1	C10H16N2O7	276.096	[M+H]+	277.1	148.06	338890	492629	275637	C01425	625653	530379	442904	490482	497456	505011	80980.8	57585.9	130483	67015.4	53793.1	61809.4	138076	342760	317327	705182	674087	618279	49308.1	32916.8	58413.5	143031	139734	118868
Zmdp002216	L-γ-Glutamyl-L-leucine	Amino acids and derivatives	2566-39-4	C11H20N2O5	260.137	[M+H]+	261.14	86.1	837132	1.19421e+06	589912	-	1.0708e+06	2.12227e+06	972891	2.80389e+06	3.56213e+06	1.82773e+06	117652	101255	145008	157851	63521.8	60669.8	407777	346722	333050	2.82187e+06	875958	1.17689e+06	37810.4	23445.9	36619.2	55675.9	34178.5	31172.9
HJN083	Lariciresinol-4'-O-glucoside	Lignans and Coumarins	143663-00-7	C26H34O11	522.21	[M-H]-	521.2	359.15	119695	186294	152799	-	31799.4	15067.5	24033.4				542878	109153	258556	329918	248672	240576	44329.4	75177.6	73871.1	56647.2	45808.8		89948.3	93273.5	92878.8	406186	440708	340997
MWSmce349	Laurocapram	Alkaloids	59227-89-3	C18H35NO	281.272	[M+H]+	282.28	114.09	6295.29	5825.52	4844.72	-	18917.7	5724.88	5723.68	11344.4	19345	5147.65	8494.95	5145.61	9337.35	5173.28	9860.29	4851.61	6300.79	8387.68	7137.3	7353.45	253466	63676.8	6151.16	16206.6	8457.37	7027.88	14827.5	3877.17
Wcdp006912	Lauryldiethanolamine	Others	1541-67-9	C16H35NO2	273.267	[M+H]+	274.28	88.08	4.28031e+06	4.29956e+06	4.35873e+06	-	3.29889e+06	4.05392e+06	3.90904e+06	5.63685e+06	8.31043e+06	9.7098e+06	4.61354e+06	3.51474e+06	3.99161e+06	2.78886e+06	3.42051e+06	3.02996e+06	1.12223e+06	1.07839e+06	1.2491e+06	606895	669060	1.42708e+06	880140	962861	813096	1.61921e+06	1.73327e+06	1.53381e+06
Wcdn001606	Leonuriside A*	Phenolic acids	121748-12-7	C14H20O9	332.111	[M-H]-	331.1	153.02	201169	226036	241749	-	17024.4	19061.5	28243.4	24284	36183.7	22952.6	400513	429628	438490	471974	659873	438575	37945.5	17656.5	22950	23038	25596.9	21683.1	593767	459794	579649	264688	355595	414672
MWS201437	Leu-Asp	Amino acids and derivatives	32949-40-9	C10H18N2O5	246.122	[M+H]+	247.13	86.1	440859	427879	407488	-	584412	636790	605123	390465	429572	368663	705849	565146	674532	502584	415041	415649	639266	567498	498028	491550	383925	416728	508574	552033	496215	623012	501084	481060
MW0152393	Leu-Leu-Cys	Amino acids and derivatives	-	C15H29N3O4S1	347.188	[M+Na]+	370.17	132.1	1.607e+07	1.55794e+07	1.75345e+07	-	1.1186e+07	1.00185e+07	6.84099e+06	1.60135e+07	1.58646e+07	1.85913e+07	6.63972e+06	5.05177e+06	7.67455e+06	7.06622e+06	4.24253e+06	3.60275e+06	8.58382e+06	9.49536e+06	1.24817e+07	1.50916e+07	1.41841e+07	1.48224e+07	5.00773e+06	3.37886e+06	2.8016e+06	4.86498e+06	4.22948e+06	2.88388e+06
MW0152404	Leu-Leu-Phe	Amino acids and derivatives	74479-02-0	C21H33N3O4	391.247	[M+Na]+	414.23	132.1	354115	325928	402101	-	101419	106813	110751	67464	66752.1	77817.1	140539	142099	185367	201054	170823	100943	75204	66596.7	63844.1	88305.2	87443	88307.8	228843	98143.9	153210	108847	71479.8	63827.8
Lcsp001861	Leu-Pro	Amino acids and derivatives	-	C11H20N2O3	228.147	[M+H]+	229.15	116.07	683779	693659	485236	-	509224	604213	664509	484373	434649	509243	663890	580533	613075	461541	427683	530769	858440	644613	840383	749983	683351	687329	509051	565981	376544	817628	813718	627596
Cmmn013378	Levopimaric acid*	Terpenoids	79-54-9	C20H30O2	302.225	[M-H]-	301.22	301.22	596811	598132	747654	-	2.42129e+06	5.05777e+06	295108	138461	104934	81347.2	88427.8	155231	79036.3	1.73062e+06	454680	1.26478e+06	139994	130369	126252	175375	88379	159951	84882.9	88814.2	123974	80671.4	113698	63444.1
Hmcp002399	Limocitrin-3-O-glucoside	Flavonoids	-	C23H24O13	508.122	[M+H]+	509.13	347.07	121369	104312	111672	-	49741.1	34782.4	58074.5	75860.9	170859	139736	47903.3	51840	66931.2	340910	230387	309036	13214.6	33931.4	15566.8	32305	34163.7	55204.3	55838.1	68529.5	66437.2	279751	248710	264525
Hmcn002743	Lirioresinol A	Lignans and Coumarins	-	C22H26O8	418.163	[M-H]-	417.155	181.04	15782.2	26532.1	20640.3	-	29204.4	40320.3	18114.8	24540.3	36170.9	25689.5	6435.18	16946	14618.3	11208	12388.3	13575.1	34202.5	40871.3	46709.8	37943.3	47163.2	36783.3	18868.1	25366.9	32432
Lmjp105016	Lumichrome	Alkaloids	1086-80-2	C12H10N4O2	242.08	[M+H]+	243.09	172.09	205384	259889	292130	C01727	698784	654986	727974	605355	752313	550919	500316	270568	435823	272638	260436	366917	569696	558707	397177	396365	391726	470078	135289	281275	274460	402600	236505	153796
MWS20147	Luteolin-3'-O-glucoside	Flavonoids	5154-41-6	C21H20O11	448.101	[M+H]+	449.11	287.06	5.79115e+06	5.93612e+06	8.66987e+06	-	26186.1	34957	85266.7				1.11256e+07	5.62204e+06	1.11492e+07	8.7192e+06	1.12921e+07	7.91092e+06	226385	523299	660169	13871.7	45897.1	38826.1	6.27904e+06	7.1786e+06	5.79302e+06	1.32898e+07	1.65649e+07	2.07593e+07
Hmpp003270	Luteolin-4'-O-glucoside*	Flavonoids	6920-38-3	C21H20O11	448.101	[M+H]+	449.11	287.05	7.22204e+06	7.82185e+06	5.56593e+06	-	22530	52942.1	68623.4				1.31843e+07	6.71684e+06	2.62916e+07	1.77237e+07	9.09985e+06	1.05714e+07	722310	266279	728174				6.42191e+06	9.91839e+06	3.08791e+06	1.06335e+07	1.23362e+07	2.11468e+07
pmb1108	Luteolin-6,8-di-C-glucoside-7-O-glucoside	Flavonoids	-	C33H40O21	772.206	[M+H]+	773.21	593	25274.8	53575.4	42121.8	-							32356.8	49530.8	58620.1	52562.8	64730.4	75809.1	27744.3	15313.6	13244.3				26715.2	55476.3	34631.5	67798.6	63701.1	28767.3
Zmxp003107	Luteolin-7,3'-di-O-glucoside	Flavonoids	52187-80-1	C27H30O16	610.153	[M+H]+	611.16	287.06	7.00346e+07	5.93338e+07	7.00121e+07	-	2.15992e+06	1.4769e+06	818351	460880	755400	455357	9.08468e+07	7.53861e+07	9.67783e+07	1.12619e+08	1.00515e+08	1.2297e+08	2.38962e+06	8.47547e+06	9.09391e+06	591317	934161	1.81142e+06	5.48015e+07	8.25704e+07	7.74665e+07	7.80745e+07	6.63115e+07	9.79017e+07
Cwjp002695	Luteolin-7-O-(2'''-O-rhamnosyl)sophoroside-5-O-glucoside	Flavonoids	-	C43H48O24	948.254	[M+H]+	949.26	449.12	405041	540981	655338	-	59246.6	41858	32362.3				485918	283538	510567	676960	609060	524455	386763	1.05166e+06	630374	4141.39	16527.8	24259.1	227996	655657	168561	498375	795356	728517
MWSHY0104	Luteolin-7-O-glucoside (Cynaroside)*	Flavonoids	5373-11-5	C21H20O11	448.101	[M+H]+	449.108	287.062	2.14567e+07	2.84405e+07	1.51138e+07	C03951	672736	464339	328025	60267	120659	117680	1.19719e+07	2.29656e+07	3.64882e+07	3.56537e+07	1.58463e+07	2.99069e+07	1.15103e+06	3.6099e+06	3.06269e+06				1.70293e+07	1.63254e+07	2.38818e+07	2.49772e+07	1.97211e+07	2.74637e+07
pmp000593	Luteolin-7-O-rutinoside	Flavonoids	3563-98-2	C27H30O15	594.159	[M+H]+	595.17	287.06	59419	33194	51635.6	-							116801	30762.3	116021	84032.9	44659.9	134841							13287.9	24368.8	26806.7
MWS201412	Lys-Asp*	Amino acids and derivatives	20556-18-7	C10H19N3O5	261.132	[M+H]+	262.138	84.0816	57999.7	63155	109014	-	109680	112811	68470	112813	63798.7	128940	97433	102180	81925	83234	105564	67142	168502	98461.8	94829.9	85294.9	122210	69836.9	251006	105573	257232	408003	74526.1	290099
MWS201419	Lys-Gly	Amino acids and derivatives	7563-03-3	C8H17N3O3	203.127	[M+H]+	204.13	84.08	1.51892e+07	1.48872e+07	1.53159e+07	-	1.65375e+07	1.68622e+07	1.55183e+07	1.50718e+07	1.51903e+07	1.36821e+07	2.07834e+07	1.49981e+07	1.82529e+07	1.66575e+07	1.69888e+07	1.78294e+07	1.54848e+07	1.38306e+07	1.58288e+07	1.35306e+07	1.42558e+07	1.5772e+07	1.43225e+07	1.52765e+07	1.72749e+07	1.76736e+07	1.61778e+07	1.53795e+07
Zbqp000947	Lys-Pro-Ile	Amino acids and derivatives	-	C17H32N4O4	356.242	[M+H]+	357.248	132.106	362861	348825	288467	-	235177	249218	252957	399529	444990	377674	141338	73445.2	128537	116422	139691	114780	181871	161763	180147	318227	229088	274517	102784	90927.9	70667.9	73435.8	59458.5	36953.1
MW0153130	Lys-Ser-Gly	Amino acids and derivatives	-	C11H22N4O5	290.159	[M+H]+	291.17	132.09	730467	635237	641863	-	501281	409255	300947	274995	222608	281502	1.27256e+06	602793	845580	420702	483569	566075	486629	530712	553091	435840	402199	389095	366597	591455	190208	810430	778096	660233
MW0153152	Lys-Thr-His	Amino acids and derivatives	-	C16H28N6O5	384.212	[M+Na]+	407.21	260.11	3.77168e+06	4.56874e+06	3.39759e+06	-	203522	194164	402265	200917	226488	147715	1.92335e+07	1.25206e+07	2.10139e+07	1.3624e+07	1.43956e+07	1.58421e+07	125428	41009.7	75734.4	451677	451768	108321	1.00806e+06	457889	576417	6.32653e+06	1.56406e+06	1.30954e+06
MWS201471	Lys-Tyr	Amino acids and derivatives	35978-98-4	C15H23N3O4	309.169	[M+H]+	310.18	84.08	405321	690009	475399	-	409807	457181	610266	379724	590677	542855	1.0045e+06	1.36422e+06	1.28156e+06	1.32236e+06	1.36267e+06	1.21741e+06	618938	386793	372237	248370	133779	285588	619949	585294	500216	721937	899475	659856
pmd0130	LysoPC 14:0	Lipids	20559-16-4	C22H46NO7P	467.301	[M+H]+	468.31	184.07	35810	43928.8	40822.5	-	114000	111992	115212	97338.5	65998.6	75449.8	28168.1	31102.2	29358.4	28454.5	30154.9	12586.8	27966.4	26250.8	21229.3	30423.7	26991.4	29041.1	12136.5	14784.8	18683.4	14098.1	14257.9	13597.1
Lmhp009129	LysoPC 15:0(2n isomer)*	Lipids	-	C23H48NO7P	481.317	[M+H]+	482.32	184.07	90904.5	98510.4	105593	-	194120	251226	215180	106868	71270.3	104846	301798	90257.4	292554	115700	99755.9	245465	91572.6	56304.8	72395.4	48427.3	48696	51266.8	32530.8	34692.5	42164.2	155659	185131	85434.6
pmb2319	LysoPC 15:0*	Lipids	108273-89-8	C23H48NO7P	481.317	[M+H]+	482.32	184.07	121857	139067	133015	-	428129	369364	382107	336489	196848	213771	87874.8	105289	218949	74854.3	174163	68027.3	65775.7	47528.5	63068.7	71276.1	68591.4	57836.4	74925.5	50730	91561.4	46605.8	49905	41875.1
pmb2260	LysoPC 15:1	Lipids	-	C23H46NO7P	479.301	[M+H]+	480.31	184.07	80126.7	76538.2	83251.7	-	194940	203387	193248	285759	196774	177663	64434.3	60141.2	59160.9	42894.3	46999.3	39373.4	31401.8	22896.9	33120.9	43447.2	49104.6	39070.2	38199.4	18596.8	29222.7	19508.2	19343.5	15705.6
pmd0132	LysoPC 16:0(2n isomer)*	Lipids	-	C24H50NO7P	495.332	[M+H]+	496.34	184.07	9.48251e+06	9.43502e+06	8.93874e+06	-	2.85695e+07	2.64309e+07	2.50594e+07	1.72588e+07	1.10568e+07	1.15375e+07	8.63823e+06	8.40309e+06	8.07362e+06	8.64318e+06	7.33251e+06	6.74787e+06	5.66261e+06	4.34471e+06	4.72269e+06	4.05918e+06	4.57048e+06	4.01704e+06	6.24095e+06	5.81933e+06	6.14259e+06	5.00081e+06	5.50466e+06	5.55172e+06
Wcdp007360	LysoPC 16:0*	Lipids	17364-16-8	C24H50NO7P	495.332	[M+H]+	496.34	184.07	1.06334e+07	1.1155e+07	1.02979e+07	-	3.34465e+07	3.05991e+07	2.81371e+07	2.02852e+07	1.35762e+07	1.31833e+07	1.03257e+07	9.66607e+06	8.79881e+06	9.79827e+06	8.52554e+06	8.07043e+06	6.3436e+06	4.75837e+06	5.28683e+06	4.4925e+06	5.0387e+06	4.98162e+06	7.31898e+06	6.04363e+06	7.20437e+06	5.24706e+06	6.6419e+06	6.35566e+06
Lmhp008833	LysoPC 16:1(2n isomer)*	Lipids	-	C24H48NO7P	493.317	[M+H]+	494.32	184.07	394882	371258	443786	-	1.13594e+06	1.04381e+06	915217	838073	494460	546892	391650	257703	305333	537702	227821	252480	216278	198572	190757	201350	186996	162282	115583	165626	146531	201670	243484	227609
pmp001270	LysoPC 16:1*	Lipids	76790-27-7	C24H48NO7P	493.317	[M+H]+	494.32	184.07	336536	348547	378295	-	1.0692e+06	793250	803953	701699	449107	425841	355619	214375	286453	211269	155945	422624	191988	168124	214512	129715	148879	134798	134094	148278	134299	163751	161431	194441
pmb0863	LysoPC 16:2(2n isomer)*	Lipids	-	C24H46NO7P	491.301	[M+H]+	492.31	184.07	82803.2	78946.3	88488.5	-	235510	219281	224540	193260	120161	126710	87990.6	145131	132802	123173	107028	99497.7	52547.2	70078.2	41289.8	49702.1	53629.2	45980.3	61411.6	32431.6	46491.7	58980.6	55987.7	43101.2
pma1303	LysoPC 16:2*	Lipids	-	C24H46NO7P	491.301	[M+H]+	492.31	184.07	87667.9	83315.6	94875.4	-	255385	225900	216092	200800	143059	116323	94966.1	145776	148131	75133.7	113224	106587	53136.8	38912.9	40846.1	44460.4	54782.7	45033.3	41056.2	41232.6	42064.8	73874.1	54238.1	48493.5
Lmhp010515	LysoPC 17:0(2n isomer)*	Lipids	-	C25H52NO7P	509.348	[M+H]+	510.36	184.07	443733	470762	446062	-	597977	568902	401210	262361	187597	232671	890379	527326	700417	935728	714703	799256	418946	163054	219471	88435.3	96267.9	115499	385299	283852	312796	673373	675985	629107
pmb2406	LysoPC 17:0*	Lipids	50930-23-9	C25H52NO7P	509.348	[M+H]+	510.36	184.07	446964	451095	408517	-	635100	520041	451397	246313	181172	227083	843314	543594	685685	946283	675488	812340	385883	159809	213926	89793.1	85034.3	113934	261907	280000	330528	628294	631929	600875
Lmhp008718	LysoPC 17:2	Lipids	-	C25H48NO7P	505.317	[M+H]+	506.32	184.07	29266.3	24835.5	28994.4	-	59205	67168.1	62437.9	57909.2	27934.7	27123.9	74176.9	26031.1	24308	27462.7	23165	40951.9	12353.4	18537.2	9540.96	8864.38	13553.5	9359.33	14745.6	40047.7	26095.5	18561.3	26851.6	29898.2
mws0126	LysoPC 18:0	Lipids	19420-57-6	C26H54NO7P	523.364	[M+H]+	524.37	184.07	670620	680105	630117	-	1.47381e+06	1.14332e+06	1.25667e+06	515709	282005	301166	1.08879e+06	1.01742e+06	923765	1.0659e+06	972609	817122	262126	174044	199312	105271	118814	146072	840244	787166	1.03739e+06	483391	600357	678382
pmd0136	LysoPC 18:0(2n isomer)	Lipids	-	C26H54NO7P	523.364	[M+H]+	524.37	184.07	701734	682013	648871	-	1.53426e+06	1.20252e+06	1.30546e+06	512960	285528	324720	1.19636e+06	1.15961e+06	1.01878e+06	1.14498e+06	972428	832238	260676	191268	199312	104206	133398	144973	872787	845068	1.06536e+06	489974	649895	667230
pmp001281	LysoPC 18:1	Lipids	-	C26H52NO7P	521.348	[M+H]+	522.36	184.07	3.58502e+06	3.80406e+06	3.39168e+06	-	1.88332e+07	1.4288e+07	1.35734e+07	9.78795e+06	5.76864e+06	5.20299e+06	1.32093e+06	1.11683e+06	1.0753e+06	983180	725811	1.12731e+06	2.3938e+06	1.4336e+06	1.52027e+06	1.33603e+06	1.45226e+06	1.36562e+06	517697	1.30698e+06	1.2697e+06	717530	734392	832998
Lmhp010190	LysoPC 18:1(2n isomer)	Lipids	-	C26H52NO7P	521.348	[M+H]+	522.36	184.07	3.5375e+06	3.67447e+06	3.45364e+06	-	1.89914e+07	1.41856e+07	1.30631e+07	9.76205e+06	5.60493e+06	5.14489e+06	1.33508e+06	1.08937e+06	1.07922e+06	955402	762209	1.07612e+06	2.30971e+06	1.52148e+06	1.54294e+06	1.35646e+06	1.51339e+06	1.29509e+06	491702	1.30156e+06	1.28571e+06	684189	795819	692281
pmp001273	LysoPC 18:2	Lipids	-	C26H50NO7P	519.332	[M+H]+	520.34	184.07	1.0003e+07	1.05116e+07	1.00836e+07	-	2.62813e+07	2.92236e+07	2.80121e+07	1.83807e+07	1.11001e+07	1.12595e+07	1.09792e+07	8.87298e+06	9.64718e+06	7.75096e+06	6.80021e+06	6.64202e+06	5.99251e+06	5.42709e+06	4.77509e+06	4.14665e+06	5.05096e+06	4.23401e+06	4.34399e+06	5.39544e+06	5.05563e+06	5.0762e+06	6.61877e+06	5.90478e+06
pmp001251	LysoPC 18:2(2n isomer)	Lipids	-	C26H50NO7P	519.332	[M+H]+	520.34	184.07	9.91648e+06	1.01246e+07	1.03775e+07	-	2.90722e+07	2.84393e+07	2.81477e+07	1.83165e+07	1.11952e+07	1.09266e+07	1.11697e+07	7.26868e+06	9.54198e+06	7.05987e+06	6.90442e+06	7.77074e+06	5.66458e+06	6.04949e+06	4.69436e+06	4.41361e+06	4.66376e+06	3.96603e+06	4.23169e+06	4.76781e+06	5.0779e+06	5.46019e+06	6.29885e+06	5.65575e+06
pmb0854	LysoPC 18:3	Lipids	-	C26H48NO7P	517.317	[M+H]+	518.32	184.07	1.85963e+07	1.84673e+07	1.75322e+07	-	4.22667e+07	4.17906e+07	4.06392e+07	3.00131e+07	2.17631e+07	1.86869e+07	2.03216e+07	1.41707e+07	1.69112e+07	1.47155e+07	1.29621e+07	1.37477e+07	1.56285e+07	1.23692e+07	1.20337e+07	1.05235e+07	1.18891e+07	8.81878e+06	9.48922e+06	9.30515e+06	9.78557e+06	8.21704e+06	9.863e+06	8.87897e+06
pmb0865	LysoPC 18:3(2n isomer)	Lipids	-	C26H48NO7P	517.317	[M+H]+	518.32	184.07	1.87316e+07	1.88466e+07	1.81525e+07	-	4.29574e+07	4.40954e+07	4.18776e+07	3.07206e+07	1.86329e+07	1.95502e+07	2.05271e+07	1.45888e+07	1.71758e+07	1.60048e+07	1.37897e+07	1.29165e+07	1.62839e+07	1.31123e+07	1.25956e+07	1.09143e+07	1.29048e+07	1.08184e+07	9.67315e+06	9.77547e+06	9.8962e+06	9.11913e+06	9.99765e+06	9.7254e+06
Lmhp010908	LysoPC 19:1	Lipids	-	C27H54NO7P	535.364	[M+H]+	536.37	184.07	87954.9	76080	42496	-	59123.3	63180.7	54330.2				112268	84259	76586.8	82830.3	51867	71826.6	71570.5	97895.4	41267.6				43932.3	39604.2	42116.2	45999	55520.5	37885.4
pmd0143	LysoPC 20:0	Lipids	108341-80-6	C28H58NO7P	551.395	[M+H]+	552.4	184.07	52310.8	49144.7	53826.7	-	422479	260607	396056	35400.7	19229.1	28153							54791.8	52903.6	54323.7	22739.6	48234.6	17629.7
pmd0147	LysoPC 20:2	Lipids	-	C28H54NO7P	547.364	[M+H]+	548.37	184.07	62099.4	61130.4	60130.4	-	187716	126426	163673	68802.8	31701.5	39995.2	81867.5	48938	79193.7	78843.6	61191.5	54931.5	31037.2	23527.8	24993.2	9031.46	10189	18462.9	22326.7	36439.2	32851.3	76579.6	92069.5	68642.8
pmd0146	LysoPC 20:2(2n isomer)	Lipids	-	C28H54NO7P	547.364	[M+H]+	548.37	184.07	61328.4	60295.7	55144.3	-	170323	130291	143389	73801.1	30768	31089.5	80919.1	52944	69406.4	77172.5	57295	66498.2	36312.1	21911.4	20644.1	12458.7	15018.5	14506.8	19781.1	34645.1	31659	71711.6	73366.3	67783.9
Lmhp009890	LysoPC 20:3	Lipids	1199257-41-4	C28H52NO7P	545.348	[M+H]+	546.36	184.07	76181.8	86092.3	68308.2	-	183538	161563	141663	74984.4	45710.2	48808.6	119281	76020.4	101291	116371	89831.4	88085.4	55232.9	33532.3	33336	23358.9	14674.5	26752.7	47743.2	45943.7	57747	74777.6	86255	81441.8
MEDP1345	LysoPC(18:3(9Z,12Z,15Z))	Lipids	-	C26H48NO7P	517.317	[M+CH3COO]-	576.33	502.3	8.54905e+06	9.18704e+06	8.53856e+06	-	2.07942e+07	2.38923e+07	2.08091e+07	1.54377e+07	1.03917e+07	9.24929e+06	9.64146e+06	7.2453e+06	7.35301e+06	6.92756e+06	5.93633e+06	5.96639e+06	8.13356e+06	6.64496e+06	6.71236e+06	5.71336e+06	6.64933e+06	4.88999e+06	4.9129e+06	4.78184e+06	5.37456e+06	4.19282e+06	5.09522e+06	4.69445e+06
Lmhp008885	LysoPE 15:0(2n isomer)*	Lipids	-	C20H42NO7P	439.27	[M+H]+	440.28	299.26	27777.8	31946	34831.3	-	152208	105048	140327	38395.1	17607.1	13466.1	31397.2	29694.5	29270.7	24822.8	26012.4	20302.9	15222.6	6179.48	8058	4476.55	3787.5	6769.38	22679.4	13532.3	27152	10517.8	10097.4	18244.3
Lmhp009187	LysoPE 15:0*	Lipids	-	C20H42NO7P	439.27	[M+H]+	440.28	299.26	28630.8	28320.7	30420.7	-	153656	104207	134545	35526.4	15173.9	12711.8	35283.1	34325.7	30771	29892.1	31126.8	24879	12894.7	9841.03	8600.26				20141.8	12790	23672.5	15996.3	12762.8	16658.4
pmb0876	LysoPE 16:0	Lipids	53862-35-4	C21H44NO7P	453.286	[M+H]+	454.29	313.27	1.82588e+06	1.97564e+06	1.85842e+06	-	7.01352e+06	4.35733e+06	6.49461e+06	1.23014e+06	448748	455206	2.37254e+06	2.24953e+06	1.92311e+06	2.15912e+06	1.89259e+06	1.65739e+06	818842	437976	499037	158814	182906	235461	1.67999e+06	1.07215e+06	1.65325e+06	881580	1.18953e+06	1.39408e+06
pmd0160	LysoPE 16:0(2n isomer)	Lipids	-	C21H44NO7P	453.286	[M+H]+	454.29	313.27	1.84965e+06	1.9063e+06	1.68411e+06	-	7.52525e+06	4.5643e+06	6.78101e+06	1.36862e+06	462065	486467	2.26668e+06	2.25026e+06	1.96193e+06	2.07723e+06	2.06411e+06	1.68205e+06	790346	427104	462820	155399	180511	208276	1.68806e+06	1.1256e+06	1.6368e+06	892998	1.19515e+06	1.45095e+06
Lmhp009034	LysoPE 16:1	Lipids	-	C21H42NO7P	451.27	[M+H]+	452.28	311.26	55188.5	68475.1	52859.3	-	210794	152782	171626	53712.6	38075.8	22257.1	88478.2	80351.7	89427.8	85213.7	26040.1	26162.7	17531.5	13281.9	16296.5	4842.47	9640.89	12931.9	36267.8	17513.5	38470	13322.2	22433.4	40108.1
Lmhp010162	LysoPE 17:0	Lipids	-	C22H46NO7P	467.301	[M+H]+	468.31	327.29	55955.6	63856.4	41189.1	-	74063.9	36203.4	57453.1	12167.6	4697.71	4443	126051	91296.7	94164.3	126182	96089.3	96954	16094.2	4030.61	5658.54				35576.6	42886.1	44929.8	55925.2	73157.4	81206.4
pmb0883	LysoPE 18:0	Lipids	69747-55-3	C23H48NO7P	481.317	[M+H]+	482.32	341.31	31917.9	29228.2	20596.7	-	67776	37480.1	62919.3				53698.3	50979.5	38849.3	54067.7	44578.5	39707.6							38908.8	28995.3	49448	14847.1	19030.6	26090.6
pmb0856	LysoPE 18:1(2n isomer)*	Lipids	-	C23H46NO7P	479.301	[M+H]+	480.31	339.29	264211	267301	228322	-	1.94434e+06	961973	1.60005e+06	248816	79850.8	76243.7	311867	308422	249779	278254	244618	231512	121020	48907.6	54994.4	19842	22025.5	28796.5	161785	125440	180626	50266.8	67106.7	175593
mws0289	LysoPE 18:1*	Lipids	89576-29-4	C23H46NO7P	479.301	[M+H]+	480.31	339.29	398380	397605	348508	-	2.51773e+06	1.22544e+06	1.98372e+06	326902	123017	114829	243972	214809	190303	205333	178098	167483	151833	58707.2	72725.5	32864.8	37141.4	38085.5	115706	106988	161632	136439	195297	210248
pmb0881	LysoPE 18:2	Lipids	-	C23H44NO7P	477.286	[M+H]+	478.29	337.27	1.27549e+06	1.21817e+06	1.27082e+06	-	3.46377e+06	2.29863e+06	3.43283e+06	763336	287251	337047	1.77815e+06	1.60126e+06	1.3517e+06	1.33647e+06	1.2657e+06	1.09762e+06	467916	449217	299419	176645	201292	210816	868790	813332	863254	729678	975838	950419
pmb0874	LysoPE 18:2(2n isomer)	Lipids	-	C23H44NO7P	477.286	[M+H]+	478.29	337.27	1.65836e+06	1.5896e+06	1.57427e+06	-	2.89671e+06	1.72533e+06	2.68107e+06	1.46633e+06	937211	782023	4.0214e+06	4.72001e+06	3.60989e+06	4.90182e+06	4.84435e+06	2.77294e+06	581962	277283	259680	200691	205391	264335	2.69704e+06	2.69516e+06	2.75177e+06	2.47877e+06	3.0767e+06	3.28333e+06
Lmhp008801	LysoPE 18:3	Lipids	-	C23H42NO7P	475.27	[M+H]+	476.28	335.26	5.24818e+06	2.53311e+06	5.0467e+06	-	8.60077e+06	6.13228e+06	7.4943e+06	2.206e+06	843370	1.04868e+06	3.52041e+06	2.69752e+06	2.98517e+06	2.7079e+06	2.55422e+06	2.23309e+06	3.32311e+06	2.18616e+06	2.01438e+06	1.23574e+06	1.29473e+06	1.52721e+06	1.2673e+06	997427	1.37125e+06	1.12395e+06	1.47961e+06	1.46771e+06
Lmhp008589	LysoPE 18:3(2n isomer)	Lipids	-	C23H42NO7P	475.27	[M+H]+	476.28	335.26	2.25099e+06	2.09728e+06	2.11437e+06	-	5.27308e+06	3.47759e+06	4.44328e+06	5.04054e+06	1.84173e+06	2.91199e+06	4.93188e+06	4.70377e+06	7.86992e+06	5.61323e+06	4.80039e+06	5.26227e+06	1.39044e+06	701971	694745	502045	477930	647947	3.22646e+06	3.17845e+06	2.98966e+06	2.70474e+06	2.94717e+06	3.1486e+06
Cmhp002692	Madreselvin A*	Flavonoids	188682-83-9	C28H32O17	640.164	[M+H]+	641.17	317.06	131216	88648.1	92193.6	-	42073.3	179311	68247				553677	293302	204498	38304.9	63928.5	36388.1	23221.8	3214.99	2.24853e+06				96937	16556.3	520126	23648.5	32505.6	62645.4
Lcyp000672	Mahaleboside	Lignans and Coumarins	-	C15H16O8	324.084	[M+H]+	325.09	163.04	2.65018e+06	3.08494e+06	3.1047e+06	-	70299.7	58249.7	275165				5.38694e+06	4.80498e+06	4.41548e+06	8.18321e+06	9.08393e+06	7.56986e+06	637301	540541	491128	75279.2	53230.9	28957.2	2.03311e+06	2.57469e+06	1.33455e+06	5.98775e+06	6.85288e+06	7.38672e+06
Wayn000504	Malic acid-1-O-diglucoside	Organic acids	-	C16H26O15	458.127	[M-H]-	457.12	341.11	274273	367037	240383	-	111262	142131	187099	123671	98674.7	104395	46050.5	46052.8	60906.8	44566.7	28228.8	28034	380364	443464	340170	450662	606928	573032	95045.2	169761	87640.6	1.04028e+06	1.14779e+06	342377
pme1975	Malonic acid	Organic acids	141-82-2	C3H4O4	104.011	[M-H]-	103	59.01	362789	512955	291634	C00383	658545	576551	684517	358225	261464	270682	345194	689135	824241	233763	161458	549032	323476	449174	210461	372919	490230	421522	755624	373113	504558	356156	356158	389427
Lkmp122408	Malonyl byzantionoside A*	Terpenoids	-	C22H32O10	456.2	[M+H]+	457.21	133.1	1.4398e+07	1.96877e+07	1.56022e+07	-	919443	1.08477e+06	923247	1.13919e+06	1.58673e+06	1.53772e+06	2.58643e+07	3.37946e+07	2.78878e+07	3.23847e+07	3.24143e+07	2.73892e+07	1.62749e+06	1.00383e+06	1.30712e+06	1.01251e+06	1.25313e+06	1.623e+06	3.72119e+07	2.78345e+07	3.82217e+07	1.18381e+07	1.32404e+07	1.71356e+07
Labp005299	Malonyl myrsinionoside A*	Terpenoids	-	C22H34O10	458.215	[M+H]+	459.22	211.17	829510	776662	797077	-	28311.9	32669	15256	20333.8	30179.4	15356.6	829618	1.61471e+06	657710	1.1082e+06	923655	805059	27637.2	17658.9	17666.6	27974.4	43817.6	65370.4	2.50274e+06	2.47309e+06	2.85277e+06	907293	988097	1.10616e+06
MWS0442	Maltotriose	Others	1109-28-0	C18H32O16	504.169	[M+Na]+	527.16	365.1	1.51333e+06	1.19205e+06	680143	C01835	1.38321e+06	1.49983e+06	1.03433e+06	501683	1.83094e+06	1.43606e+06	268738	167036	154181	178907	248839	273301	492908	640087	647640	2.46428e+06	1.97185e+06	778268	304570	942015	266966	476039	212222	269928
Lmyn002403	Mandelic acid-β-glucoside	Organic acids	-	C14H18O8	314.1	[M-H]-	313.09	101.02	15963.9	28778.2	29739	-	17269.5	22066.6	13435.4	19113.9	22066.9	13432.5	50836.5	40294.2	44762	41245.6	30038.6	28219.3	62340.2	26859.4	55017.7	18658.8	20936.7	25195.4	23321.4	36447.4	31712.4	21845.6	21455.8	27984.3
MWSHY0078	Mangiferin*	Flavonoids	4773-96-0	C19H18O11	422.085	[M+H]+	423.092	303.05	76766	42736.7	37990.5	C10077	46302.5	30468.1	53611.5	18286	28498.7	36982.2	17068.8	54839.6	35339	34118.4	41427.4	42648	80724.3	99913.1	57289.5	27620	32909.6	27305.5	24375.5	68770.1	62142.3	23161.7	15510.6	26816.7
Jmzn003632	Manglieside D	Lignans and Coumarins	-	C26H34O11	522.21	[M-H]-	521.2	329.14	642694	726983	1.13076e+06	-	157742	369779	193068	121585	147852	196857	2.37931e+06	1.1396e+06	1.80972e+06	844252	672884	850336	4.19883e+06	1.81701e+06	1.92323e+06	248590	353743	366882	700584	1.24978e+06	300129	1.66407e+06	1.62957e+06	1.14708e+06
Lssp210087	Matairesinol	Lignans and Coumarins	580-72-3	C20H22O6	358.142	[M+H]+	359.15	137.06	65701.9	108668	100978	C10682	26016.8	21241.7	28858.4				458692	121660	159505	154526	187099	259122	71785.7	42589.7	58724.5	30941.9	25553.8	9770.76	102293	88814.2	75447.6	224815	227530	158578
pmp000682	Matairesinol-4'-O-glucoside (Matairesinoside)	Lignans and Coumarins	23202-85-9	C26H32O11	520.194	[M+NH4]+	538.23	359.15	36317.3	25557.4	26633.4	-							136276	42120.6	50568.4	51110.9	65347.3	59621.9	20468.5	6094.66	12116.1				33700.8	37309.8	24375.1	87598.9	67787.1	64982.4
mws1333	Melibiose	Others	585-99-9	C12H22O11	342.116	[M-H]-	341.11	113.02	2.55e+06	2.77828e+06	2.40606e+06	C05402	1.7347e+06	2.06616e+06	2.17822e+06	1.6552e+06	2.2467e+06	1.91325e+06	2.62158e+06	2.82316e+06	2.55134e+06	2.90168e+06	2.96193e+06	2.47784e+06	2.2846e+06	3.20299e+06	2.47035e+06	3.06176e+06	3.67757e+06	945382	5.72254e+06	1.28425e+06	5.89217e+06	2.70124e+06	2.88951e+06	3.80386e+06
MW0153739	Met-Abu-OH	Amino acids and derivatives	-	C14H18N2O6S	342.089	[M-H]-	341.09	96.96	128016	89935.4	106228	-							210453	274588	214513	135308	167790	151030
MW0153652	Met-Pro-Thr	Amino acids and derivatives	-	C14H25N3O5S1	347.151	[M+H]+	348.17	174.05	2.88114e+06	3.07744e+06	2.09146e+06	-							6.59734e+06	7.18521e+06	6.39431e+06	7.02826e+06	6.00079e+06	5.07769e+06	542950	141893					7.31841e+06	2.97404e+06	5.99487e+06	2.89521e+06	1.79356e+06	1.32833e+06
MWS2040	Methanesulfonic acid	Organic acids	75-75-2	CH4O3S	95.9881	[M-H]-	94.98	79.96	122937	175306	135056	C11145	206797	189157	259876	104502	128219	122414	434402	619692	805661	640381	718969	815228	72060.3	93423	61925.6	58771.8	87536.9	89693.8	259822	456649	253360	289379	434355	473563
Zmdn000265	Methiin	Amino acids and derivatives	32726-14-0	C4H9NO3S	151.03	[M-H]-	150.02	62.99	2.09511e+06	2.139e+06	1.71373e+06	-	2.90249e+06	2.72159e+06	2.98839e+06	2.06541e+06	2.08656e+06	2.10845e+06	1.16782e+06	997062	1.2031e+06	875954	956711	1.12583e+06	2.0762e+06	2.4587e+06	2.32335e+06	2.23606e+06	2.63007e+06	2.14307e+06	693428	960378	653605	1.20487e+06	1.14436e+06	1.03885e+06
Lazn003560	Methoxy-erythro-Guaiacyl glycerol β-threo-syringyl glycerol ether	Lignans and Coumarins	-	C22H30O11	470.179	[M-H]-	469.17	195.07	33255	12010.1	26818.2	-							19339.1	17726.2	15160.8	15160.8	39636.3	8863.1							83926.5	31032.9	104890
pmb0818	Methoxyindoleacetic acid	Alkaloids	3471-31-6	C11H11NO3	205.074	[M+H]+	206.08	145.05	2.25001e+06	2.6052e+06	1.99612e+06	C05660	3.52527e+06	4.98475e+06	3.77927e+06	6.52558e+06	7.14116e+06	5.98596e+06	331533	258634	269622	276642	219718	350505	1.85254e+06	1.08844e+06	1.16632e+06	5.08699e+06	3.65558e+06	3.36793e+06	830812	491301	530301	395440	297581	336527
Yalp008047	Methyl 12-phenyldodecanoate	Lipids	38795-65-2	C19H30O2	290.225	[M+H]+	291.23	93.07	171987	165836	154273	-	416631	95066.6	69104.8	155156	248344	295845	259374	234988	312931	121312	89318	224917	83004.7	86679.1	59266	116631	128289	98978.7	64072.2	48140.8	41663	155966	58007	30973.8
MWSmce536	Methyl 2-furoate	Organic acids	611-13-2	C6H6O3	126.032	[M-H]-	125.02	79.02	41666.6	29993.4	74223.8	-	29989.4	24349.8	22568.8	39363.4	23747.3	28807	51897.9	65650.3	43778.1	58595.1	49161.7	52302	22064.6	9506.98	26437.6	13693.1	22138	11651.7	33845.3	20564.9	58736.7	19972.5	33841.4	21452.6
Wcgn003981	Methyl 3-O-glucosyl-4-hydroxybenzoate	Phenolic acids	155112-92-8	C14H18O9	330.095	[M-H]-	329.09	167.03	244011	308462	170622	-	7796.68	16689.7	10351.6				474832	596784	637004	474836	439868	682367				15146.1	25456.2	10382.3	799168	1.77423e+06	711039	659144	469644	481443
MWSmce585	Methyl 3-aminopropanoate	Amino acids and derivatives	4138-35-6	C4H9NO2	103.063	[M+H]+	104.07	59.01	1.42549e+07	1.37378e+07	1.43624e+07	-	1.96259e+07	2.11094e+07	2.12492e+07	1.55293e+07	1.55362e+07	1.65468e+07	1.05291e+07	9.80456e+06	1.03234e+07	1.0597e+07	1.09989e+07	1.18314e+07	1.71401e+07	2.05916e+07	1.78183e+07	2.13133e+07	2.31249e+07	2.32128e+07	6.50979e+06	8.67778e+06	7.10642e+06	8.71492e+06	8.71129e+06	9.16835e+06
Zmgn004894	Methyl 4-hydroxybenzoate	Phenolic acids	99-76-3	C8H8O3	152.047	[M-H]-	151.04	136.02	67693.8	82212.8	57898.9	-	37395.6	36190.9	38600.4				137495	90473.4	120643	102523	89268.4	110002	52882.2	67548.1	80822.8	88047.6	49454.4	42321.3	67544.4	108806	98918.9	86842.9	123023	98901.6
Lmqp008175	Methyl Cinnamate	Phenolic acids	103-26-4	C10H10O2	162.068	[M+H]+	163.08	103.05	59487.4	61575.9	42486.9	C06358	25411.9	20454.9	16099.5				78336.8	76585.7	92725	62913.8	60977.2	59726.6	28889.4	32536.2	32042.1	24541.5	16451.2	20358.5	75309.7	85465	122276	82727.1	89151.4	85084.3
MWSmce582	Methyl L-pyroglutamate	Alkaloids	4931-66-2	C6H9NO3	143.058	[M+H]+	144.07	84.04	252497	219148	256813	-	893674	1.01424e+06	634306	220858	209704	172066	154928	117689	202880	113646	99307.1	98436.6	98439.2	112130	138131	253420	219117	221685	69378.8	74428	117791
Lmqp002115	Methyl Syringate	Phenolic acids	884-35-5	C10H12O5	212.069	[M+H]+	213.08	151.04	51910.2	91602.2	71243.1	-							131274	218812	147557	249399	290745	130260							370404	366372	377565	94644.9	163872	125158
Lmdn003756	Methyl caffeate	Phenolic acids	3843-74-1	C10H10O4	194.058	[M-H]-	193.05	135.05	82338.6	78607.3	62821.3	C10477	80234.8	73720.7	69395.3	28919.1	47835.3	34432.6	173475	102642	75900.3	167692	148202	170680	97568.7	109872	133703	28801.7	92849.4	32853.1	43564.7	25976.8	34362.6	43564.7	74570	90070.5
Hmyp002656	Methyl dioxindole-3-acetate	Alkaloids	57061-18-4	C11H11NO4	221.069	[M+H]+	222.08	130.06	71909.1	69909.9	60922.9	-	130407	139811	131824	155654	179732	148778	40775.3	32389.9	20361.3				39960.6	21976.2	22976.8	90912.9	77841.2	83600.1	21169.1	13992.8	18988.6	15275.5	18847.1	4437.69
MWSmce689	Methyl linolenate	Lipids	301-00-8	C19H32O2	292.24	[M+H]+	293.25	95.09	37526.2	34735.4	29659.5	-	135877	28905.1	19897.1	32616.4	40487.5	42755.9	40122.3	44809.1	53894.3	25869.8	17007	59722	29905.8	42434.5	22187.2	45172.7	50753.9	42748.1	9907.43	13138.4	11973	34359.8	13370.3	10182.6
Lmxn015337	Methyl palmitate	Lipids	112-39-0	C17H34O2	270.256	[M-H]-	269.25	251.24	12921.4	12292.4	14657.5	C16995	9221.38	6840.93	5168.4	3454.89	4864.53	6578.47	25596.9	19831	22642.8	15273.7	18623.2	35769.4	7591.99	3938.39	7904.94	5726.86	3548.77	4897.56				11507.3	6902.48	3436.44
pmn001669	Methyl sinapate	Phenolic acids	20733-94-2	C12H14O5	238.084	[M-H]-	237.08	207.03	2.10435e+06	2.28139e+06	2.24504e+06	-	1.4418e+06	2.82722e+06	1.91417e+06	325223	214878	336886	1.38041e+06	940865	1.3452e+06	931928	1.13232e+06	1.89845e+06	4.90482e+06	1.17504e+07	6.12838e+06	962599	1.10423e+06	1.01838e+06	647578	618796	435916	744377	1.16634e+06	784994
Zblp002750	Methyl-3-(3-hydroxyphenyl)Propionate	Phenolic acids	61389-68-2	C10H12O3	180.079	[M+H]+	181.09	121.06	135729	84714.7	122040	-	180975	168604	128025	81583.5	71665.8	107553	101455	102856	138055	88905.8	93686.2	59148.8	103575	168402	155818	120496	105480	133430	85768.4	104589	112945	109822	139100	94122.5
pme0109	Methyldopa	Amino acids and derivatives	555-30-6	C10H13NO4	211.084	[M+H]+	212.09	166.09	1.11296e+06	1.19449e+06	1.23004e+06	C07194	1.50763e+06	1.55749e+06	1.51999e+06	2.03506e+06	1.94372e+06	2.4248e+06	650320	300902	506038	386645	337220	414849	1.41037e+06	1.35674e+06	1.27412e+06	1.63402e+06	1.99761e+06	2.32629e+06	191577	236970	183941	643678	710799	386578
Lhhp120812	Methylillicinone F	Lignans and Coumarins	-	C16H22O4	278.152	[M+H]+	279.16	149.02	2.37986e+07	2.34936e+07	1.89045e+07	-	2.51539e+07	2.51759e+07	2.47414e+07	2.43051e+07	2.36797e+07	2.2124e+07	1.77874e+07	1.76896e+07	1.81884e+07	2.14793e+07	2.1924e+07	1.75345e+07	2.74222e+07	2.6522e+07	2.67881e+07	2.65325e+07	2.23477e+07	2.24689e+07	2.29578e+07	2.3431e+07	2.04367e+07	2.2097e+07	2.4204e+07	2.3414e+07
mws0470	Methylmalonic acid	Organic acids	516-05-2	C4H6O4	118.027	[M-H]-	117.019	73.0295	6.6682e+07	6.54676e+07	2.33898e+07	C02170	1.33799e+08	4.03125e+07	6.06453e+07	4.39092e+07	4.3686e+07	1.8008e+07	1.08874e+08	6.06378e+07	7.77092e+07	6.78341e+07	5.1103e+07	5.22599e+07	1.97303e+07	2.21558e+07	1.40132e+07	2.13651e+07	1.90133e+07	1.73565e+07	4.4075e+07	5.05761e+07	3.84625e+07	4.97089e+07	4.78646e+07	4.72524e+07
Hmhp002580	Methylpicraquassioside A	Lignans and Coumarins	-	C19H24O10	412.137	[M+H]+	413.14	136.07	1.84673e+06	1.32015e+06	1.142e+06	-	2.01407e+06	1.19186e+06	1.63383e+06	1.21837e+06	1.09747e+06	1.09562e+06	1.58527e+06	1.44687e+06	1.14859e+06	1.93907e+06	2.41478e+06	1.08957e+06	1.39836e+06	1.4845e+06	1.89066e+06	1.33573e+06	1.97105e+06	1.66698e+06	1.32743e+06	1.0097e+06	1.48011e+06	852319	735193	1.0823e+06
pme3154	Mevalonic acid	Organic acids	150-97-0	C6H12O4	148.074	[M-H]-	147.07	59.01	191867	218185	220748	C00418	213888	264195	253865	160027	128213	84288.6				416066	428490	421231	190385	336217	163021	207168	180867	199529	154529	481224	164666
MWS5136	Mono-Methyl Glutarate*	Organic acids	1501-27-5	C6H10O4	146.058	[M-H]-	145.051	101.061	26579.7	17069.7	15348.9	-	71590.1	41938.1	38143.9	55227.3	73572.3	74657.8							75682.4	77725.5	84882.3	67497.9	75682.4	89921				16223.7	8116.43	12057
Sazp010264	Monogalactosyldiacylglycerol	Lipids	-	C45H70O10	770.497	[M+H]+	771.5	609.45	302366	315004	360889	-	81879.3	135076	123288	144366	206237	201404	800099	1.11213e+06	950291	568956	688808	569622	61156.6	63151	37957.5	168077	243635	119558	342607	63740.1	66793.3	625391	127758	88833.2
Lmsp010763	Monolinolenin*	Lipids	75685-85-7	C21H36O4	352.261	[M+H]+	353.27	261.22	1.80969e+06	1.56494e+06	1.32828e+06	-	3.4654e+06	1.04326e+06	1.00549e+06	1.92128e+06	2.21482e+06	2.20029e+06	2.18911e+06	4.79742e+06	4.61147e+06	3.70651e+06	3.4062e+06	3.89234e+06	1.40512e+06	492744	963670	1.03165e+06	958174	1.24276e+06	1.76401e+06	3.8147e+06	2.22754e+06	3.97835e+06	3.90026e+06	3.56957e+06
Lmmn002164	Monomethyl succinate*	Organic acids	3878-55-5	C5H8O4	132.042	[M-H]-	131.035	87.0452	109554	105184	95547.1	-	141584	206947	172187	263045	221396	284291	34371.4	11052.5	39430.8	36882.9	23478.2	32720.6	224527	160870	152334	143782	184331	225617	17606.3	20039.3	18448.4	71237.2	76269.7	50287.6
pmp001284	Monopalmitin*	Lipids	542-44-9	C19H38O4	330.277	[M+H]+	331.28	313.27	102959	113404	93687.2	-	111590	109631	97205.1	101539	104746	110637	91012.1	86555	89313.2	95725.2	98382.1	77016.2	95606.3	106463	126248	111678	86497.5	86231.1	97582.5	99591.5	101378	92218.6	99165.6	87102.6
Lmyn000160	Mucic acid Dimethyl Ester	Organic acids	-	C8H14O8	238.069	[M-H]-	237.06	87.01	805575	869404	626629	-	638299	669502	737344	658699	801090	649832	1.27739e+06	2.10172e+06	1.56147e+06	1.87812e+06	2.86817e+06	2.29848e+06	410863	585725	541223	585725	672338	664711	1.10772e+06	1.40938e+06	1.10695e+06	788086	1.04459e+06	1.18827e+06
pme3207	Muconic acid	Organic acids	1119-72-8	C6H6O4	142.027	[M-H]-	141.02	59.01	3.21973e+06	2.86631e+06	2.90037e+06	C02480	3.05293e+06	1.44296e+06	2.3293e+06	2.21115e+06	1.28218e+06	1.23073e+06	9.86517e+06	2.75644e+06	5.92727e+06	4.40062e+06	2.58339e+06	5.50481e+06	1.68357e+06	4.63964e+06	1.6198e+06	2.10872e+06	1.37216e+06	1.44179e+06	2.20853e+06	5.69249e+06	1.21177e+06	8.70305e+06	4.82958e+06	3.29775e+06
Zmyp010736	Myricarborin	Terpenoids	-	C20H22O3	310.157	[M+H]+	311.17	161.1	8.39183e+06	6.39448e+06	4.26727e+06	-	1.22883e+06	2.04854e+06	2.16071e+06	2.5566e+06	2.23995e+06	1.92915e+06	5.23765e+06	7.4473e+06	6.17782e+06	3.72426e+06	5.41258e+06	3.18007e+06	8.41289e+06	3.3347e+06	3.17989e+06	1.01754e+07	4.03513e+06	3.27211e+06	1.73979e+07	1.65417e+07	1.42491e+07	1.48059e+07	1.3062e+07	3.37755e+06
Yaap009385	Myrtucommulone B	Others	54247-23-3	C24H30O6	414.204	[M+H]+	415.21	119.09	1.80051e+07	1.94751e+07	1.97091e+07	-	2.10868e+07	2.16e+07	2.41125e+07	2.58864e+07	2.37005e+07	2.41368e+07	2.59033e+07	1.96841e+07	1.81603e+07	1.77618e+07	2.53559e+07	2.5815e+07	2.53837e+07	2.31028e+07	2.24188e+07	1.81347e+07	2.14037e+07	2.81311e+07	2.5964e+07	2.92595e+07	2.69503e+07	2.13971e+07	2.42949e+07	2.28763e+07
pmb0492	N',N'',N'''-p-Coumaroyl-cinnamoyl-caffeoyl spermidine	Alkaloids	-	C34H37N3O6	583.268	[M+H]+	584.28	325	750522	931503	934875	-	775482	863812	904289	1.06213e+06	1.1708e+06	1.11648e+06	277332	397464	367717	213894	154822	258844	1.4277e+06	1.30342e+06	1.28376e+06	553746	511514	545349	224947	299928	438588	356772	285017	195141
pme1313	N'-Formylkynurenine	Amino acids and derivatives	1022-31-7	C11H12N2O4	236.08	[M+H]+	237.09	192.07	74954.6	65361.7	64552	C02700	95825.3	112734	92331.6	122575	138063	81697.9	135652	78906.2	124321	98064.7	81730.6	78104.4				95705.3	84160	80903.8	74378.7	98230.6	100606	115191	85352.5	95623.2
Lmlp003024	N'-p-Coumaroylagmatine-glucoside	Alkaloids	-	C20H30O7N4	438.211	[M+H]+	439.22	277.17	1.23871e+06	1.31765e+06	1.43899e+06	-	1.71734e+06	1.75843e+06	3.33715e+06	1.0509e+06	670644	2.15695e+06	123266	66713.1	100670				1.00158e+06	2.72683e+06	861666	2.06187e+06	2.462e+06	2.4987e+06				54450.2	57534.7	53706.1
MWS5164	N,N'-Dimethylarginine;SDMA*	Amino acids and derivatives	30344-00-4	C8H18N4O2	202.143	[M+H]+	203.15	70.07	5.60715e+06	5.42132e+06	6.218e+06	-	1.21072e+07	1.15407e+07	1.12302e+07	8.0103e+06	8.00084e+06	8.5732e+06	480752	313158	523143	346296	252832	402636	4.06138e+06	5.15418e+06	5.37854e+06	1.09616e+07	1.07121e+07	1.14494e+07	201496	267178	211835	761347	649286	390502
Lmwp102904	N,N-Dimethyl-5-methoxytryptamine	Alkaloids	1019-45-0	C13H18N2O	218.142	[M+H]+	219.15	174.09	465828	325134	402512	C08309	340408	578631	271605	372664	305867	192058	259947	422063	249559	288662	292112	243811	1.05571e+06	560059	733814	261402	271412	242348	817779	489910	1.00051e+06	342762	524410	679660
Zbqp002364	N,N-Dimethyl-L-Valine	Amino acids and derivatives	2812-32-0	C7H15NO2	145.11	[M+H]+	146.12	100.11	496539	539161	558588	-	1.38074e+06	1.40601e+06	1.24776e+06	989853	951848	903803							422063	523995	581530	1.24227e+06	1.0425e+06	792334				159666	135043	52221.2
pme3033	N,N-Dimethylglycine*	Amino acids and derivatives	1118-68-9	C4H9NO2	103.063	[M+H]+	104.071	58.0651	2.03561e+07	1.93603e+07	1.68322e+07	C01026	2.61038e+07	2.77017e+07	2.6382e+07	2.13343e+07	2.16594e+07	2.20568e+07	1.52729e+07	1.30664e+07	1.50482e+07	1.37509e+07	1.20386e+07	1.10929e+07	1.93352e+07	2.47198e+07	2.22307e+07	2.34758e+07	2.53452e+07	2.51678e+07	9.86757e+06	1.17404e+07	8.21368e+06	1.40168e+07	1.32814e+07	1.17894e+07
Lahp003147	N,N-cinnamoylbutanediamine	Alkaloids	-	C13H18N2O	218.142	[M+H]+	219.15	131.05	150309	59208.4	165197	-	192682	66113.7	194106	182640	181215	140499	90917.7	73584.7	98111.4	188594	77643.4	49581.1	117930	236375	295028	49650.2	118153	125182	135308	110708	182622	181236	227596	265495
Wayn000815	N-(1-Deoxy-1-fructosyl)Glutamic acid	Amino acids and derivatives	-	C11H19NO9	309.105	[M-H]-	308.1	146.04	86714.7	69558	97894.8	-	208073	281790	248845	39024.3	41254.3	32686	158661	97399.8	189336	47825.5	51328.2	111912	55379	52891.5	48456.4	49429.9	43361.3	56363.5	25681.6	33120.5	23846.2
Wayn001257	N-(1-Deoxy-1-fructosyl)Leucine	Amino acids and derivatives	-	C12H23NO7	293.147	[M-H]-	292.14	130.09	144341	146358	122187	-	577375	614624	716831	157155	159629	147116	75031.5	38130.2	67475.2	28986.2	36898.6	37956.6	49513.9	39757.3	40347.1	114430	123557	95740	28882.7	4777.51	20089.2	27569	15309.3	17803.2
Wayn002636	N-(1-Deoxy-1-fructosyl)Tryptophan	Amino acids and derivatives	-	C17H22N2O7	366.142	[M-H]-	365.13	203.08	90425.5	84091.3	54784	-	14247.6	19447.7	18749.3	38873	40592.1	33504.6	129735	159558	106811	193151	155083	133352	14236.4	9725.02	10801.5	10696.9	14234.2	24220.8	150796	159499	193447	121879	177558	167263
Wayp001104	N-(1-Deoxy-1-fructosyl)Tyrosine	Amino acids and derivatives	-	C15H21NO8	343.126	[M+H]+	344.13	182.08	203972	191870	201057	-	41129.9	41097.2	72736.5				334865	468816	356544	325162	354403	265390				30618	66461.6	51590.5	623076	468962	655192	249130	293910	343733
Wayp001024	N-(1-Deoxy-1-fructosyl)Valine	Amino acids and derivatives	-	C11H21NO7	279.132	[M+H]+	280.14	216.12	85490.5	63827.8	62073.6	-	341833	494821	397780	69949.1	63830.5	60331.8							64709.4	42301.2	55798.7	67326.5	75594.1	53004.5	10804.1	9902.63	20121.1
ZbWp000212	N-(1-deoxy-1-fructosyl)arginine	Amino acids and derivatives	-	C12H24N4O7	336.164	[M+H]+	337.17	70.07	43094.8	40408.5	36010.8	-				25248.4	18845.1	11327.6	13889.6	17359.4	53224	16492.6	21296	23430.3	22165.8	16174.5	31435.6	22710	29334	50126.4	16171.5	26037.8	14200	100551	74520.7	50324.5
Zahp014087	N-(12-methyltetradecyl)propionamide	Alkaloids	-	C18H37NO	283.288	[M+H]+	284.3	88.08	16397.5	15661.9	10777.3	-	142282	34585	28938.1	43343.9	46767.3	14968.7	43769.3	26823.6	45322.4	26802.9	47171	26489.3	29736.2	39066.4	28830.8	43067.6	244795	128463	30542.6	53972.8	27169.8	23760.1	106272	15385.2
MWStz070	N-(2-Hydroxy-4-methoxyphenyl)acetamide	Alkaloids	58469-06-0	C9H11NO3	181.074	[M+H]+	182.08	91.05	1.11416e+07	1.58206e+07	1.01896e+07	-	9.20778e+06	2.00944e+07	1.14695e+07	2.05859e+07	1.80446e+07	1.7469e+07	4.72134e+06	4.28418e+06	4.07461e+06	3.96841e+06	3.67321e+06	4.37434e+06	6.20284e+06	6.30414e+06	5.8397e+06	2.17695e+07	1.65879e+07	1.62214e+07	5.16996e+06	4.1741e+06	3.77377e+06	3.09989e+06	2.47286e+06	2.3407e+06
mws0124	N-(3-Indolylacetyl)-L-alanine	Amino acids and derivatives	57105-39-2	C13H14N2O3	246.1	[M+H]+	247.11	130.06	88983.5	70408.8	83531.2	-	33961	67380.3	59748.5	95441.1	52518.6	45352.3	76094.2	36294.9	67901.9	42148.5	49178.5	70240.5	51315.7	35130.5	46557.2	66825.7	53710.7	114555	76372.2	124101	70418.6	102624	125311	131260
Lacp001431	N-(3-hydroxy-4-methoxyphenethyl)-4-hydroxybutanamide	Alkaloids	-	C14H21NO4	267.147	[M+H]+	268.15	136.06	7.07924e+07	6.79322e+07	6.58635e+07	-	1.06479e+08	1.10626e+08	1.1119e+08	3.16314e+07	2.41333e+07	3.05168e+07	5.16903e+07	8.33496e+07	5.08696e+07	3.03281e+07	6.0969e+07	1.39367e+07	8.24971e+07	8.45472e+07	6.91086e+07	3.31668e+07	4.63737e+07	1.52035e+07	1.06575e+08	5.11726e+07	9.50474e+07	5.13691e+06	6.72106e+06	7.54144e+06
Zbqn004590	N-(acetyl)phenylalanine	Amino acids and derivatives	-	C11H13NO3	207.089	[M-H]-	206.08	164.07	61475.3	88519.4	50493.9	-	76351.5	41998.5	68717.5	42002.3	23407.8	14004.6	220126	95436.5	119672	90344.6	82746.9	119752	53449.5	40727.4	53453.3	30547.5	33093.4	39329.6	43279	94619.6	128515	141259	105613	73805.5
pma1751	N-(beta-D-Glucosyl)nicotinate*	Others	-	C12H15NO7	285.085	[M+H]+	286.09	124.04	1.22589e+06	1.20793e+06	1.02103e+06	-	40009.3	35104.1	49529.1	129077	132047	123992	1.33716e+06	8.96377e+06	2.58488e+06	4.70633e+06	7.26761e+06	4.2228e+06	371440	44895.7	126488	125964	132229	166698	1.56928e+07	7.89106e+06	1.15636e+07	4.93734e+06	3.78899e+06	4.84508e+06
Wagp001741	N-(gamma-L-glutamyl)tyramine O-glucoside	Alkaloids	-	C19H28N2O9	428.18	[M+H]+	429.19	267.14	75699.9	62837.6	65576.9	-	30406.3	30501.6	37639				113226	161587	85400.2	137776	178808	115221	30759.3	29990.9	24847.3				316222	144980	302374	65599.5	40499.4	61412.2
Zbqn004234	N-(malonyl)phenylalanine	Amino acids and derivatives	-	C12H13NO5	251.079	[M-H]-	250.07	164.07	74962.2	93388.5	42918.1	-	89073.5	43269.5	43269.5	14004.6	18441.1	25459.4	215038	59812.4	104396	61083.5	56017.4	67586.5	54720.5	50303	48357.6	34364.5	61083.5	44239.4	81450.2	90929.9	80168.5	113265	100528	92894.3
Zbqn004682	N-(malonyl)tryptophan	Amino acids and derivatives	-	C14H14N2O5	290.09	[M-H]-	289.08	203.08	4945.2	11114.1	9800.79	-							31796.6	11090.1	18253.3	14783.1	12319.8	7413.1							12069.6	9877.97	9495.22
Zbqn000955	N-Acetoxy-glucosyl-alanine	Amino acids and derivatives	-	C10H17NO9	295.09	[M-H]-	294.08	132.03	50099.7	77382	63685.2	-	165183	151134	247072	37466	36423.5	34692.1	38214	28035.2	90854	14790	23793.2	55437	37466	38217.7	40764.7	24535	56903	46706.9				20774.6	33750.6	23419.8
mws0677	N-Acetyl-5-hydroxytryptamine	Alkaloids	1210-83-9	C12H14N2O2	218.106	[M+H]+	219.11	160.08	406620	375834	210784	C00978	622926	776273	642286	237379	252923	199163	264742	280105	274237	348998	223412	369602	804405	398787	749450	181804	214435	435615	248977	374714	329008	359370	350424	258486
mws2608	N-Acetyl-D-galactosamine	Others	1811-31-0	C8H15NO6	221.09	[M+H]+	222.1	84.05	1.84512e+06	2.26486e+06	1.47547e+06	C01132	1.72322e+06	2.1594e+06	1.63617e+06	1.82328e+06	1.94949e+06	1.26238e+06	1.77856e+06	2.75237e+06	2.27721e+06	2.51232e+06	1.67392e+06	3.19085e+06	2.41436e+06	1.57083e+06	1.79662e+06	1.54686e+06	2.17767e+06	1.56926e+06	1.73359e+06	1.68546e+06	1.87758e+06	1.63431e+06	2.34539e+06	2.03621e+06
pme2755	N-Acetyl-D-glucosamine	Others	7512-17-6	C8H15NO6	221.09	[M+H]+	222.1	138.05	179520	178615	167738	C00140	151428	97025.8	151417	162284	147043	166778	446958	346368	355399	361744	374434	409716	144002	174275	123032	112799	103023	110533	79818.7	252360	184504	292848	275836	298228
pmb3079	N-Acetyl-D-glucosamine-1-phosphate	Others	6866-69-9	C8H16NO9P	301.056	[M-H]-	300.05	96.97	101237	110604	95537	C04256	183688	385040	294582	181441	98890.7	77104.4	84629.5	144548	75412.5	132996	113713	144145	150837	107524	171091	162161	191140	56836.4	77097.6	87590.3	96347.8	63942.8	82969.5	72702.9
mws4174	N-Acetyl-D-mannosamine	Others	7772-94-3	C8H15NO6	221.09	[M+H]+	222.1	138.05	41304.1	55634	90378.5	C00645	31243.8	34599.3	25168.4	46691.2	36442.8	68235.2	113073	79914.1	110338	76458.6	67335.8	122983	47226	57235	23434.8	37716.3	17362.7	72491.9	63793.3	70031.5	51175.7	54772.9	92312.9	58369.2
pme0170	N-Acetyl-L-Arginine	Amino acids and derivatives	155-84-0	C8H16N4O3	216.122	[M+H]+	217.13	158.08	171177	167633	195125	-	72743.8	111759	132580	62094.6	62092	48446.1	493120	630668	509087	509973	406207	437246	33002.7	84465.2	69088.1	84327.9	80840.9	93522.5	503763	411528	437249	391131	322840	278495
pme2559	N-Acetyl-L-Aspartic Acid	Amino acids and derivatives	997-55-7	C6H9NO5	175.048	[M-H]-	174.04	88.04	51006	45053.6	36732.2	C01042	57889.7	47138.8	78173.8	72190.6	58907.6	62579.5	64557.3	54756.5	68351.8	40448.1	58621.8	39955.1	40176.2	36323.1	84508	46930.2	40055.5	83399	63955.6	68674	44325.5	57142.2	70046.6	61208.2
MWSslk140	N-Acetyl-L-Methionine	Amino acids and derivatives	65-82-7	C7H13NO3S	191.062	[M+H]+	192.07	56.05	103131	83730.5	63848	C02712	99964.2	89453.6	103131	85242.6	53386.3	103613	110484	55475	85236.8	45832.2	44764.4	43147.1	83730.5	143401	131868	81470.5	81636.4	72229.4	27212	27215.1	15967.8	43952.3	25129.4	20937.1
pme0075	N-Acetyl-L-glutamic acid	Amino acids and derivatives	1188-37-0	C7H11NO5	189.064	[M-H]-	188.06	128.04	646303	621705	529256	C00624	855231	652517	1.11821e+06	575910	617877	556629	1.20815e+06	697654	1.16275e+06	715916	601220	775900	417679	651703	385174	961199	815847	858100	260282	576910	316690	1.64961e+06	1.3769e+06	1.03508e+06
pme0253	N-Acetyl-L-leucine	Amino acids and derivatives	1188-21-2	C8H15NO3	173.105	[M+H]+	174.11	86.1	382183	275947	187646	C02710	277321	267665	347688	176628	154515	169728	481573	407017	528426	373901	477380	393217	157309	255248	200063	181952	224928	142117	423518	422190	437417	419430	413958	329754
Zmgn002106	N-Acetyl-L-phenylalanine	Amino acids and derivatives	2018-61-3	C11H13NO3	207.089	[M-H]-	206.08	58.03	52846.2	39329.6	45447.1	C03519	43269.5	31822.3	39452.5	21638.6	12413.3	31089.1	249388	53449.5	72572.5	94165.4	75109.9	72503.6	29272.6	41998.5	25914.4	21139.7	20367.5	18616.2	39457.7	85108	82710.6	116868	86085.5	52220.5
pme3382	N-Acetyl-L-threonine	Amino acids and derivatives	17093-74-2	C6H11NO4	161.069	[M-H]-	160.06	98.02	67032.5	94790.7	74194.9	-	71957.1	106676	93975.3	110454	130232	88205.5	110604	115429	102384	85464	100849	97329.7	93865.2	68725.2	65957.4	79140.4	85741.4	111286	61180.7	95532.1	116755	72073.9	79601.4	73750.7
MWS04373g	N-Acetyl-L-tryptophanamide	Amino acids and derivatives	2382-79-8	C13H15N3O2	245.116	[M-H]-	244.11	115.051	527628	410318	297439	-	970567	839314	1.24853e+06	1.37218e+06	107075	420264	66886.9	43063.2	91212	74136.1	67358.7	185857	82681.1	124039	84048.2	703245	445551	172300	13243.7	25312.3	37338.8	87917.4	75883.8	124039
mws0520	N-Acetyl-L-tyrosine	Amino acids and derivatives	537-55-3	C11H13NO4	223.084	[M+H]+	224.09	136.08	1.16792e+06	1.19083e+06	1.10291e+06	-	245216	280290	281883	287203	306830	312094	2.6731e+06	1.49021e+06	2.15926e+06	1.7306e+06	1.33399e+06	1.43352e+06	211214	251625	260078	258035	292938	362039	1.2547e+06	2.66911e+06	2.3325e+06	1.95363e+06	2.65232e+06	2.88778e+06
MWS3020	N-Acetylcadaverine	Alkaloids	32343-73-0	C7H16N2O	144.126	[M+H]+	145.13	86.1	968209	794158	1.06054e+06	-	1.10392e+06	986700	1.00609e+06	1.00701e+06	984412	1.07946e+06	739864	722165	816017	780864	207281	725865	1.079e+06	689554	1.24601e+06	1.00584e+06	958261	921355	150591	249408	356261	1.36421e+06	1.10946e+06	1.27188e+06
Zmtn001624	N-Acetylisatin	Alkaloids	574-17-4	C10H7NO3	189.043	[M-H]-	188.04	144.05	7.21516e+06	6.77532e+06	5.42144e+06	C02172	3.60053e+06	4.10466e+06	5.24436e+06	4.4516e+06	5.63139e+06	4.28791e+06	9.56529e+06	1.42516e+07	1.17402e+07	1.0814e+07	1.26567e+07	9.0325e+06	4.05135e+06	2.6043e+06	2.53105e+06	3.46091e+06	3.31989e+06	3.89032e+06	1.79212e+07	1.12596e+07	1.84254e+07	8.01487e+06	8.68076e+06	8.6879e+06
MW0108646	N-Acetylproline	Amino acids and derivatives	68-95-1	C7H11NO3	157.074	[M+H]+	158.08	70.06	7.74154e+06	9.76795e+06	1.00719e+07	-	4.95127e+06	4.99249e+06	7.39689e+06	7.46077e+06	8.8745e+06	7.76646e+06	867693	4.70648e+06	5.39212e+06	7.40059e+06	3.79843e+06		1.18184e+07	2.20122e+07	8.80226e+06	7.61845e+06	1.01952e+07	6.70606e+06	2.05612e+06	7.63586e+06	4.48162e+06	7.63446e+06	1.38944e+07	1.0088e+07
pme2693	N-Acetylputrescine	Alkaloids	18233-70-0	C6H14N2O	130.111	[M+H]+	131.12	114.09	6.064e+06	6.02024e+06	6.01608e+06	C02714	8.55366e+06	8.65433e+06	1.55306e+07	1.0786e+07	1.27235e+07	1.55483e+07	179985	187467	100612	189173	149918	159938	963331	3.3849e+06	2.64898e+06	1.39426e+07	1.85768e+07	1.4807e+07	125530	149906	150786	218800	180869	241738
MW0108667	N-Acetylvanilalanine	Amino acids and derivatives	-	C12H15NO5	253.095	[M-H]-	252.09	192.07	198081	278381	324460	-	175600	75621	67461.6	240650	25705.6	34234.7	86639.1	26134.5	32134.6				510082	683314	524345	1.21127e+06	522216	365757	26597.8	29431.7	17025.7	42041.7	73566.7	62019.5
pmp001287	N-Benzylmethylene isomethylamine	Alkaloids	-	C8H9N	119.073	[M+H]+	120.08	103.05	1.11698e+07	1.07923e+07	1.09946e+07	-	1.60855e+07	1.92301e+07	2.09635e+07	1.86675e+07	2.00613e+07	1.91833e+07	4.45426e+06	3.6173e+06	4.77815e+06	5.70473e+06	4.66823e+06	4.57859e+06	8.48251e+06	7.48317e+06	8.47051e+06	2.23844e+07	1.90449e+07	1.76805e+07	3.99508e+06	4.9627e+06	3.95844e+06	6.89127e+06	4.1527e+06	4.27813e+06
Lccn000156	N-Butylglucosinolate*	Others	35535-42-3	C11H21NO9S2	375.066	[M-H]-	374.06	96.96	626497	616746	617081	-	371508	28729.4	219110	1.08961e+06	616748	914541				129150	107207	333988				2.69742e+06	3.28163e+06	4.13685e+06				218255	209590	77897.4
Zbfp001070	N-Caffeoylphenylalanine	Amino acids and derivatives	-	C18H17NO5	327.111	[M+H]+	328.12	166.07	2.00865e+06	2.29151e+06	2.45565e+06	-	1.87147e+06	1.94765e+06	1.37525e+06	1.27886e+06	1.42999e+06	1.27131e+06	3.7848e+06	5.29357e+06	3.80446e+06	4.4288e+06	5.02151e+06	4.20887e+06	1.97737e+06	1.06244e+06	1.91149e+06	1.44981e+06	1.6742e+06	1.34498e+06	6.69101e+06	4.85593e+06	6.1627e+06	2.97286e+06	2.36181e+06	2.59416e+06
MWS00204g	N-Ethylglycine*	Amino acids and derivatives	627-01-0	C4H9NO2	103.063	[M+H]+	104.07	58.07	1.7646e+07	1.99327e+07	2.05012e+07	-	2.77313e+07	2.90964e+07	2.8147e+07	2.31905e+07	2.0652e+07	2.38934e+07	1.18906e+07	1.02143e+07	1.19604e+07	1.07964e+07	1.10721e+07	1.17945e+07	1.97789e+07	2.47138e+07		2.57097e+07	2.79311e+07	2.66917e+07	8.02243e+06	9.36663e+06	7.18316e+06	1.05752e+07	1.01833e+07	9.24713e+06
Wafp003158	N-Feruloylhomoagmatine	Alkaloids	-	C16H24N4O3	320.185	[M+H]+	321.19	177.05	751759	697215	563381	-	83686.2	45487	12212.4				1.1083e+06	1.18464e+06	1.09356e+06	1.1325e+06	1.38768e+06	1.49838e+06	218289	164768	225138				509451	902752	988021	1.09724e+06	983963	1.36976e+06
Wafp003601	N-Feruloylmethylagmatine	Alkaloids	-	C16H24N4O3	320.185	[M+H]+	321.19	177.06	776585	718566	1.0756e+06	-	68273.2	39464.1	44434.4				2.31475e+06	854476	1.34276e+06	1.33094e+06	2.07115e+06	1.44205e+06	327637	205370	264599	29438	24681.4	33985.1	685137	574379	922544	1.77869e+06	1.21038e+06	1.46016e+06
Wafp004334	N-Feruloyltyramine 4'-glucoside	Alkaloids	-	C24H29NO9	475.184	[M+H]+	476.2	177.05	937516	1.52786e+06	1.19708e+06	-	857456	3.07131e+06	874246	1.08487e+06	1.41402e+06	843362	2.1514e+06	1.72109e+06	3.05272e+06	1.79579e+06	1.6032e+06	1.70184e+06	1.82103e+06	1.38432e+06	1.30684e+06	2.00209e+06	461077	803220	2.31494e+06	2.87433e+06	2.03821e+06	3.88147e+06	2.51798e+06	396450
MW0108780	N-Formyl-DL-methionine	Amino acids and derivatives	-	C6H11NO3S	177.046	[M+CH3COO]-	236.05	190.05	51481.2	48681.1	48679.2	-	55456.7	50527.5	59770.6	56689.5	86259.7	91806.3							30710	28348.5	28207.5	79485.8	112135	88109.8
mws0736	N-Glycyl-L-leucine*	Amino acids and derivatives	869-19-2	C8H16N2O3	188.116	[M+H]+	189.123	86.0964	490872	563015	638650	C02155	839116	990051	837733	720038	684035	725577	594104	452214	561720	494558	363691	389809	580255	648882		677118	621491	656754	513444	538729	369255	569864	464872	377980
Zahp011321	N-Isobutyl Decanamide	Alkaloids	73785-31-6	C14H29NO	227.225	[M+H]+	228.23	228.24	33460.6	33168.3	34673.7	-	25570	28585.6	28110.5	27835	28600.8	32572	64180.7	43015.4	51907.2	40516.6	47006.1	33366.2	20335.9	24182.6	26023.4	29620.5	32438.8	34841.2	27835.9	26950.8	26738.3	30894.7	38499.5	26617.3
mws2628	N-Methyl-4-aminobutyric acid	Organic acids	1119-48-8	C5H11NO2	117.079	[M+H]+	118.09	87.05	60935.5	50486.7	57659.3	C15987	48538.6	37436.5	72743.8	34706.9	49622.1	53876.2	74852.8	79222.7	97480.2	31772.4	52225.4	41751.9	69134.7	40413.3	64763.4	39178.1	77235.2	71818.3	80082	49417.3	74862.6	67023.2	87037.2	45265.2
Yalp000545	N-Methyl-L-proline*	Amino acids and derivatives	475-11-6	C6H11NO2	129.079	[M+H]+	130.09	84.08	7.6666e+07	7.49677e+07	7.42617e+07	C22223	8.64622e+07	8.13303e+07	1.05238e+08	1.16782e+08	1.0482e+08	8.20508e+07	4.87536e+07	7.25604e+07	6.84715e+07	6.49056e+07	6.32837e+07	7.4366e+07	6.83007e+07	6.96479e+07	4.57505e+07	3.7301e+07	3.80601e+07	1.04225e+08	4.50809e+07	4.65505e+07	4.86648e+07	6.43296e+07	4.9407e+07	4.9176e+07
Lmqp000427	N-Methyl-Trans-4-Hydroxy-L-Proline	Amino acids and derivatives	4252-82-8	C6H11NO3	145.074	[M+H]+	146.08	82.07	66435.5	44859	62849.2	-	12101.6	32306.1	71766.3	81547.6	41545.1	64456.5	116194	107743	93134	126584	98055	114905	40373.1	68272.5	43968.3				93134	48598	113112	84263.3	52929.3	65638.6
ML10198895	N-Methylglycine	Amino acids and derivatives	107-97-1	C3H7NO2	89.0477	[M-H]-	88.04	88.04	9311.54	16024.7	7891.43	C00213	17184.6	21505.3	13605.5	8595.25	12384.8	15056.3							14320.4	15056.3	19352.6	13624.6	10039.5	16467.1
Zbqp002511	N-Methylisoleucine	Amino acids and derivatives	39554-61-5	C7H15NO2	145.11	[M+H]+	146.12	55.05	2.41956e+07	2.62708e+07	2.50839e+07	-	3.65962e+07	2.98013e+07	2.6417e+07	6.50794e+07	8.02295e+07	9.32929e+07	8.51842e+06	3.15916e+06	4.55852e+06	5.89572e+06	4.86706e+06	1.79503e+07	8.58208e+06	1.08648e+07	8.5163e+06	1.78751e+07	1.72936e+07	1.15383e+07	1.47944e+06	2.98311e+06	3.55848e+06	7.02724e+06	5.88384e+06	4.4076e+06
Wcfp001744	N-Methylpyrrolidone	Others	872-50-4	C5H9NO	99.0684	[M+H]+	100.08	58.03	214121	256916	208555	-	178376	194838	176560	205832	205835	126010	276954	292442	262379	185878	193150	217726	205832	146680	182656	215055	205011	196787	368969	337993	301554	303374	346192	296124
Qmdp090606	N-Methyltetrahydropalmatine	Alkaloids	47528-98-3	C22H28NO4+	370.201	[M]+	370.2	132.1	6.27345e+06	6.70123e+06	7.05529e+06	-	4.57181e+06	3.46433e+06	2.89205e+06	6.92809e+06	7.1772e+06	7.77483e+06	2.77756e+06	2.03751e+06	3.46508e+06	3.08986e+06	1.52461e+06	1.26562e+06	3.59672e+06	3.8403e+06	5.35581e+06	5.79061e+06	4.49373e+06	6.41478e+06	1.86438e+06	1.57229e+06	1.3473e+06	1.90032e+06	1.6823e+06	1.24319e+06
Zmjp000182	N-Monomethyl-L-arginine*	Amino acids and derivatives	17035-90-4	C7H16N4O2	188.127	[M+H]+	189.13	70.07	7.06048e+06	6.47367e+06	7.48662e+06	C03884	1.16347e+07	1.10708e+07	8.39117e+06	1.34945e+07	1.39926e+07	1.38461e+07	361063	225069	635496	212451	188745	192767	4.36069e+06	3.765e+06	5.03267e+06	1.24221e+07	9.69125e+06	1.38303e+07	165183	196037	157736	1.969e+06	1.31656e+06	378388
mws0983	N-Oleoylethanolamine	Alkaloids	111-58-0	C20H39NO2	325.298	[M+H]+	326.31	62.06	98528.3	83864.6	76304.5	C20792	48439.1	69844.6	58214.9	96001.2	155929	159061	55142.5	41503.2	42217	16090.6	33571.4	30315.8	13971.7	22401.3	14985.3	38790.8	32462.9	25546.8	71178.2	22470.9	23348.5	43327.8	27912	6345
pma0104	N-Sinapoylhydroxycoumarin	Lignans and Coumarins	-	C20H16O7	368.09	[M+H]+	369.1	207.07	2.48424e+06	6.35229e+06	4.35588e+06	-							4.95066e+06	5.38614e+06	4.58335e+07	6.41582e+06	4.28781e+06	4.51554e+07	5.61353e+06		2.93106e+06				286308	1.22526e+06	2.1696e+06	4.71795e+06	5.58624e+06	3.26634e+06
Wahp003049	N-Trans-Cinnamoylputrescine	Alkaloids	-	C13H18N2O	218.143	[M+H]+	219.15	131.06	138030	239213	247262	-	259909	377209	191051	223144	212727	189760	148382	259909	217360	133412	203560	119608	587659	231160	350809	190008	106960	142613	542891	302462	391013	231194	243812	328909
Smjp002269	N-[3-(4-Hydroxyphenyl)acryloyl]-L-tyrosine	Amino acids and derivatives	77201-66-2	C18H17NO5	327.111	[M+H]+	328.12	119.05	38355.4	23691.1	44490.7	-	25947.6	5646.23	17581										15101.7	14655.2	5845.74	56072	33970.7	58533.2
ZbWn002006	N-acetylvaline	Amino acids and derivatives	-	C7H13NO3	159.089	[M-H]-	158.08	116.08	103263	98252.9	84285.9	-	174453	196504	176456	210540	252453	292741	85310.2	76193.3	101383	50423.7	28104.4	66056	100347	89240.5	73193.5	166432	153385	212390	54195	92237.9	104360	66239.4	61214.4	54847.7
Zbqn000412	N-alanicacidalkyl-alanine	Amino acids and derivatives	-	C6H11NO4	161.069	[M-H]-	160.06	88.04	53065.1	78065.1	63077.7	-	73132.1	54236	72317.2	96161.3	81944.5	72308.9	105647	122145	116288	110269	120418	87054.9	41095.6	41089.8	34950	41092.3	45198.3	51771.4	51010.2	61883.5	48093.6	55547.2	68266.8	68806.1
HJKP000649	N-benzylformamide*	Alkaloids	6343-54-0	C8H9NO	135.068	[M+H]+	136.07	91.05	1.01773e+06	886472	989506	C15561	827026	1.64879e+06	1.36117e+06	1.84811e+06	1.86997e+06	1.4486e+06	345327	304240	386468	303328	291410	207883	483519	549964	575394	2.28348e+06	1.6219e+06	1.77381e+06	225632	245730	243043	284096	203703	198375
Zbqn003921	N-carboxy-N-(2-oxo-2-phenylethyl)-L-alanine	Amino acids and derivatives	-	C12H13NO5	251.079	[M-H]-	250.07	88.04	32285.3	27227.7	20690.3	-	38936.7	42823.7	33744.1	20770.4	25932.4	28555.4							44119.7	48011.7	35039.7	29851.6	34411	35008.2
Zbqn003748	N-malonylleucine	Amino acids and derivatives	-	C9H15NO5	217.095	[M-H]-	216.09	130.09	53945.4	31369.4	20099.1	-	72894.6	61586.1	70012.5	63989.8	72765.1	69012	38929.1	27615.3	26876.4	25099.2	31372.1	15069.7	80437.4	76205.6	63991.7	58762.5	62508.8	80302	25165.9	48942.2	42661.1	30121.7	43997.6	32628.1
ZbWp002423	N-methylphenylalanine	Amino acids and derivatives	-	C10H13NO2	179.095	[M+H]+	180.1	120.08	723974	849095	950359	-	760557	699502	920919	707341	815929	854095	686244	614768	690325	624339	520124	448664	968613	1.73545e+06	1.42506e+06	1.19997e+06	1.20979e+06	1.08905e+06	692799	740580	777969	944157	907963	702173
Zbqn002318	N-succinyl-proline	Amino acids and derivatives	-	C9H13NO5	215.079	[M-H]-	214.07	114.06	81475.4	133353	75003.6	-	42800	91874.3	70248.8	49237.5	55504.3	68494.5	82052.1	48352.4	68048	39710.7	26288.3	35822.5	141437	128896	73762.5	164708	142924	143142	39015.6	120886	38833.1	342325	316769	249689
Zmyn000155	N-α-Acetyl-L-ornithine	Amino acids and derivatives	6205-08-9	C7H14N2O3	174.1	[M-H]-	173.11	131.08	769525	928490	677439	C00437	1.43419e+06	2.01337e+06	910322	1.92646e+06	1.50141e+06	1.71611e+06	27866.3	14606.1	24017.9	14774.3	12615.9	16880.3	107067	59209.1	118883	2.48766e+06	1.85563e+06	2.22249e+06				151189	138195	31185.7
pma0702	N1,N8-Bis(sinapoyl)spermidine	Alkaloids	-	C29H39N3O8	557.274	[M+H]+	558.28	207.07	37901.6	47476.4	18997.6	C21170							58257.9	71131.7	47663.9	42366.6	56928.3	39721.9							41048.2	70167.6	64432.1	38394.7	32224.1	43405
Lmcp002302	N6-(2-Hydroxyethyl)adenosine*	Nucleotides and derivatives	4338-48-1	C12H17N5O5	311.123	[M+H]+	312.13	180.09	174606	190876	180378	-	409418	312076	242453	71607.6	107868	119301	418960	315892	235769	230160	293765	359856	126956	101054	141012	82282.1	101042	90671.2	40161.5	85913.6	65733.3	93547.7	78265.8	56334.9
HJAP106	N6-(4-hydroxybenzyl)adenine	Nucleotides and derivatives	80054-30-4	C12H11N5O	241.096	[M+H]+	242.102	136.062	72013.7	66488.3	62262.9	-	71317.9	118859	53775.7	114614	114243	139374	65788.6	57322.6	45993.1	78211.9	68815.3	56604.8	79637.6	67182.2	65857.8	76424.5	88481.4	113554	57320.5	47779.3	46707.2	55397.7	42940.9	59433.8
pme0122	N6-Acetyl-L-lysine	Amino acids and derivatives	692-04-6	C8H16N2O3	188.116	[M+H]+	189.12	126.09	607531	630589	586243	C02727	812144	787696	1.03546e+06	594228	444342	441737	143689	113548	173840	134816	97569.3	116194	526823	549349	449460	418543	580581	491565	121513	140140	87810	160537	125951	92248
Wcfp002357	N6-Threonylcarbamoyladenosine	Nucleotides and derivatives	24719-82-2	C15H20N6O8	412.134	[M+H]+	413.14	162.04	1.71342e+06	1.52459e+06	1.40659e+06	-	2.14493e+06	1.68162e+06	1.82954e+06	1.26718e+06	1.30186e+06	1.0867e+06	1.30686e+06	2.04078e+06	1.2379e+06	2.49488e+06	2.21533e+06	1.65253e+06	1.58662e+06	2.48329e+06	2.49312e+06	1.62821e+06	2.19944e+06	1.58123e+06	1.49776e+06	1.22775e+06	1.40926e+06	1.21206e+06	969449	1.04179e+06
MWS4354	N6-methyladenosine	Nucleotides and derivatives	1867-73-8	C11H15N5O4	281.112	[M+H]+	282.12	150.08	177750	140844	124504	-	208875	253287	267163	236954	185998	246996	123501	74318.4	106625	93399.6	88360	81333	123237	234984	187818	169293	210884	167269	40168	60259	56240.4	81333	60259	97379.9
pmb0197	N7-Methylguanosine	Nucleotides and derivatives	20244-86-4	C11H15N5O5	297.107	[M+H]+	298.11	166.07	59434	98755	73623.3	C20674	63877.3	56770.6	50569.6	40373.1	42685.1	47908.6	178651	161495	120299	177751	194806	111759	60106.2	70980.4	68307.9	53230.6	44370	44496.5	105940	122098	121187	93369	107733	103247
pme2651	NADP (Nicotinamide adenine dinucleotide phosphate)	Nucleotides and derivatives	53-59-8	C21H28N7O17P3	743.076	[M-H]-	742.07	620.02	131042	146713	118704	C00006	226223	169283	202757	115397	121986	65371.5	225922	157552	195224	187080	206097	209352	303364	228782	249732	120680	90529.5	77101.9	143306	136574	183466	147496	158392	155435
NK10251888	NG,NG-Dimethyl-L-arginine*	Amino acids and derivatives	30315-93-6	C8H18N4O2	202.143	[M+H]+	203.15	70.07	5.047e+06	4.98902e+06	5.17501e+06	C03626	1.00028e+07	1.02166e+07	1.02977e+07	6.52065e+06	6.79503e+06	7.84188e+06	445857	349234	379298	223507	285388	335508	3.39573e+06	4.98908e+06	4.99655e+06	9.96984e+06	8.8669e+06	9.51269e+06	227021	321856	222462	677836	514826	378370
Lshp011101	Narciclasine 4-Glucopyranoside	Alkaloids	-	C20H23NO12	469.122	[M+H]+	470.13	308.08	181752	229973	118683	-	37101.1	37101.1	23500.2	39977.7	102614	116229	91167	105870	131781	351131	365963	312802	30312.3	14847.1	35867.2	14035.8	40810.1	53175.9	54955.2	155955	438916	598399	715848	199058
MWSHY0017	Naringenin (5,7,4'-Trihydroxyflavanone)*	Flavonoids	480-41-1	C15H12O5	272.068	[M+H]+	273.076	153.018	43922.4	44318.4	40162.3	C00509							95598.7	61404.5	96403.8	133245	129611	136283	17388.7	8239.06	23930.1				47668.8	47408.4	62336.2	96546.3	109464	107793
pme2960	Naringenin chalcone; 2',4,4',6'-Tetrahydroxychalcone*	Flavonoids	73692-50-9	C15H12O5	272.068	[M+H]+	273.08	153.02	56078.9	52157.3	54504	C06561	3573.7	7115.32	2747.73				121671	73964.4	117166	182501	134858	156705	21636.7	14855.7	38045.1				65731.1	50149.1	65538.2	118518	145047	154111
pma0791	Naringenin-7-O-(6''-malonyl)glucoside	Flavonoids	-	C24H24O13	520.122	[M+H]+	521.13	273.08	644758	651722	632844	-	19196.9	15185.8	14351.2	10248.3	10246.2	8669.85	506434	658109	885732	600608	773052	630158	46331.5	19532	67933.2				1.97463e+06	944735	3.2156e+06	579061	661422	795048
MWSprf004	Neochlorogenic acid (5-O-Caffeoylquinic acid)	Phenolic acids	906-33-2	C16H18O9	354.095	[M+H]+	355.1	163.04	9.21119e+06	8.84588e+06	7.53574e+06	C17147	7.67196e+06	8.96029e+06	5.81795e+06	1.7834e+06	1.95998e+06	2.60185e+06	1.26537e+07	1.13509e+07	1.14094e+07	1.4569e+07	1.25277e+07	1.61646e+07	1.62792e+07	1.64591e+07	1.28448e+07	1.84819e+06	2.14154e+06	2.02012e+06	6.9252e+06	6.47597e+06	5.42782e+06	1.31289e+07	1.24761e+07	1.15493e+07
WaYn005089	Neosakuranin	Flavonoids	-	C22H24O10	448.137	[M-H]-	447.13	285.08	1.10512e+06	638267	973188	-							2.37863e+06	1.263e+06	1.55845e+06	1.34644e+06	1.7197e+06	1.31732e+06	87971.5	99243.7	57348.3				624735	1.2303e+06	612333	1.07693e+06	1.06679e+06	1.70529e+06
mws1375	Nicotianamine	Alkaloids	34441-14-0	C12H21N3O6	303.143	[M+H]+	304.15	185.09	3.76587e+06	3.74782e+06	2.80141e+06	C05324	3.84677e+06	4.54389e+06	5.27102e+06	4.40859e+06	3.97941e+06	4.34153e+06	2.45677e+06	555314	919991	566645	1.77557e+06	1.46077e+06	3.87968e+06	4.35024e+06	2.72188e+06	4.45247e+06	4.08058e+06	4.18583e+06	186458	808360	192538	2.88352e+06	2.56922e+06	1.97053e+06
mws0133	Nicotinamide	Others	98-92-0	C6H6N2O	122.048	[M+H]+	123.06	80.05	1.03229e+07	1.03015e+07	1.01852e+07	C00153	6.95284e+06	8.82338e+06	8.23358e+06	7.09477e+06	8.03848e+06	7.45849e+06	1.40509e+07	1.39116e+07	1.44649e+07	8.29563e+06	8.87961e+06	8.5767e+06	7.75301e+06	7.46873e+06	5.5635e+06	9.1486e+06	5.08023e+06	7.23616e+06	2.59519e+07	1.32504e+07	2.2445e+07	1.92314e+07	1.96217e+07	3.15582e+06
pma3101	Nicotinate D-ribonucleoside	Others	17720-18-2	C11H14NO6+	256.082	[M]+	256.08	124.04	3.84802e+06	4.62862e+06	3.21972e+06	C05841	2.07795e+06	1.69684e+06	1.79434e+06	2.56614e+06	3.0594e+06	3.17437e+06	4.10417e+06	9.76043e+06	4.48146e+06	6.66928e+06	9.18767e+06	9.52734e+06	2.39184e+06	2.94568e+06	2.24363e+06	2.78099e+06	3.67649e+06	3.90791e+06	1.731e+07	8.04967e+06	1.15966e+07	6.08674e+06	6.63797e+06	6.91924e+06
MW0154492	Nicotinate adenine dinucleotide phosphate	Nucleotides and derivatives	5502-96-5	C21H27N6O18P3	744.059	[M-H]-	743.04	217	1.38239e+06	1.55998e+06	957328	-	659888	921918	738670	138080	985726	1.08889e+06	554706	2.57762e+06	1.23413e+06	2.5007e+06	2.47941e+06	593852	1.13451e+06	611691	1.10541e+06	711557	1.10332e+06	426597	3.53321e+06	3.32072e+06	3.21435e+06	800191	882799	2.40439e+06
MWSmce016	Nicotinic Acid Methyl Ester(Methyl Nicotinate)	Alkaloids	93-60-7	C7H7NO2	137.048	[M+H]+	138.05	78.03	1.63271e+06	2.4601e+06	1.79904e+06	-	543665	791501	832796	514212	648265	582201	838301	1.92239e+06	1.18351e+06	680005	722675	1.46048e+06	2.15535e+06	1.19474e+06	1.06446e+06	1.31394e+06	759538	1.44809e+06	1.37769e+06	1.21256e+06	963276	1.11773e+06	762502	516989
pme0490	Nicotinic acid (Vitamin B3)	Others	59-67-6	C6H5NO2	123.032	[M+H]+	124.04	78.03	510622	471215	555945	C00253	288504	374178	367184	528040	527166	478209	501813	736980	619915	638987	531538	537589	504500	459912	440730	736980	314773	535034	1.07705e+06	809541	1.17846e+06	868876	782441	479958
pmb0530	Nicotinic acid adenine dinucleotide	Nucleotides and derivatives	53-84-9	C21H27N7O14P2	663.109	[M+H]+	664.12	136.06	99889.6	108867	127629	C00003	44090.9	31494.6	74318.5	9902.63	7002.52	8751.84	368931	219526	248319	158321	291497	154728	98951.3	62998.2	52870.7				234821	255512	311295	150357	203705	181740
Wbmp004012	Nigelflavonoside A	Flavonoids	-	C43H48O24	948.254	[M+H]+	949.26	339.11	1.76982e+06	2.60726e+06	1.87739e+06	-	389150	216356	168593				1.93124e+06	1.79108e+06	1.76701e+06	2.05295e+06	2.35393e+06	3.66346e+06	2.54529e+06	6.3294e+06	3.62033e+06	42152.6	108186	95542.7	775558	1.26278e+06	986716	2.98425e+06	2.78855e+06	2.2331e+06
MW0108809	Nitroarginine	Amino acids and derivatives	2149-70-4	C6H13N5O4	219.097	[M+Na]+	242.09	129.02	510487	688048	649014	C03417	173106	140418	198508	274256	305978	285565	2.7162e+06	2.69779e+06	2.27351e+06	3.1537e+06	2.98652e+06	3.26826e+06	332480	278142	403888	227890	212772	327931	2.46525e+06	2.50833e+06	2.26683e+06	1.72145e+06	2.26808e+06	2.58435e+06
Ybnn007052	Norartocarpetin	Flavonoids	520-30-9	C15H10O6	286.048	[M-H]-	285.04	285.04	2.16116e+06	2.11757e+06	2.25369e+06	-	42354.8	18009.4	6890.07				8.04834e+06	5.15962e+06	1.25318e+07	5.0992e+06	1.23013e+07	6.17567e+06	103306	53162.6	52919.5	19456.8	22023.4	21413.7	155150	188773	135271	426102	491356	369101
Lmhp001671	Noreugenin-7-O-glucoside*	Others	-	C16H18O9	354.095	[M+H]+	355.1	163.04	9.68926e+06	8.96984e+06	8.03509e+06	-	7.71084e+06	8.46907e+06	6.6924e+06	2.24975e+06	1.83067e+06	2.48768e+06	1.23122e+07	1.13328e+07	1.17045e+07	1.45116e+07	1.32806e+07	1.52906e+07	1.51056e+07	1.70589e+07	1.25947e+07	1.96222e+06	2.19803e+06	2.11461e+06	6.52683e+06	6.80701e+06	5.16578e+06	1.27507e+07	1.26452e+07	1.08774e+07
Latp007436	Normelanothyrsin A	Terpenoids	-	C18H26O3	290.188	[M+H]+	291.19	151.07	313342	322863	292121	-	93294.9	132207	116898	101274	135931	147043	638085	649371	764190	455121	440596	613050	76771	46098.4	45450.1	84891.4	108867	89972.5	492162	690042	698646	969692	740565	616975
MWSslk108	O-Acetyl-L-carnitine	Alkaloids	3040-38-8	C9H17NO4	203.116	[M+H]+	204.13	85.03	6.21756e+06	5.18561e+06	5.22816e+06	-	6.88473e+06	5.12198e+06	5.57834e+06	4.45788e+06	4.26747e+06	4.12079e+06	6.25159e+06	6.73089e+06	7.30536e+06	5.29704e+06	4.66233e+06	6.88972e+06	5.51958e+06	4.18636e+06	5.25302e+06	4.5614e+06	5.44709e+06	7.07157e+06	6.17269e+06	5.661e+06	5.44228e+06	9.21367e+06	4.97794e+06	6.12593e+06
MWS201054	O-Acetyl-L-homoserine	Amino acids and derivatives	250736-84-6	C6H11NO4	161.069	[M+H]+	162.08	56.05	314855	376937	340231	-	176145	325834	265225	368954	296233	672951	657103	455039	599547	692112	510787	491348	271799	238642	197811	194513	246776	212600	715452	628814	647436	765722	688527	550766
mws1050	O-Acetylserine	Amino acids and derivatives	5147-00-2	C5H9NO4	147.053	[M+H]+	148.06	88.04	1.31856e+06	1.6221e+06	1.21635e+06	C00979	970390	569955	740127	2.68136e+06	2.77537e+06	2.40184e+06	1.32325e+06	1.14158e+06	1.27358e+06	1.43766e+06	1.13789e+06	1.01727e+06	1.46204e+06	453324	515321	2.00117e+06	2.02748e+06	1.98593e+06	529483	669613	573829	912041	703786	683139
pmb1207	O-Feruloyl 3-hydroxycoumarin	Lignans and Coumarins	-	C19H14O6	338.079	[M+H]+	339.09	177.05	2.36343e+07	3.01864e+07	3.94163e+07	-	430429	334157	262891	64646.4	125272	301147	3.0129e+07	2.44816e+07	2.89896e+07	2.5264e+07	3.49114e+07	2.80618e+07	2.50385e+06	3.8717e+06	4.84781e+06	337246	531142	531142	1.43033e+07	2.26862e+07	2.01745e+07	4.0642e+07	3.66147e+07	2.6503e+07
pmb0382	O-Feruloyl 4-hydroxycoumarin	Lignans and Coumarins	-	C19H14O6	338.079	[M+H]+	339.09	177.05	3.04676e+06	2.68433e+06	4.37794e+06	-	478223	90429.4	197752	17984.4	265480	254404	1.64543e+07	5.13995e+06	2.75328e+07	2.7796e+07	2.53523e+07	2.50429e+07	324725	124892	2.63619e+06	52685.1	259793	346402	1.17278e+06	3.75192e+06	4.36251e+06	1.38542e+07	4.76287e+06	2.22133e+06
pma6218	O-MethylNaringenin-8-C-arabinoside	Flavonoids	-	C21H22O9	418.126	[M+H]+	419.13	383.1	191212	218357	94269.7	-	124098	207654	87187.3	91898.6	37002.9	20292.2	170664	227551	177765	157349	324553	263702	307848	356819	346127	94269.7	118151	89498.2	317394	226338	256596	70405.2	113777	76237.3
mws0704	O-Phosphorylethanolamine	Alkaloids	1071-23-4	C2H8NO4P	141.019	[M-H]-	140.01	78.96	24756.5	26942.2	16039.4	C00346	24758.7	26027.1	19813.5	8204.24	20085.3	15309.4	13110.4	39318.4	15295.4	24779.2	37138.9	22536.4	100590	51007.4	86256.2	8409.4	10209.5	7701.65	17490.7	14320.4	20389.5	5732.49	6558.48	16037.2
Zahp013600	Octadec-2-enamide*	Alkaloids	-	C18H35NO	281.272	[M+H]+	282.28	69.07	31979.8	31726.2	25706.7	-	99782.3	29293	33084.7	75853.2	104812	28895.4	49372.8	34004.4	42432	34437.2	52137.7	22470.2	36071.5	46299.7	37352.2	38236.7	1.38933e+06	279689	33621.4	80769.9	40758.3	33085.7	80831.5	25052.4
Lmyn012331	Octadec-6-enoic acid; Petroselinic acid*	Lipids	593-39-5	C18H34O2	282.256	[M-H]-	281.25	281.25	7.67309e+06	7.4653e+06	8.24246e+06	C08363	1.14013e+07	9.2826e+06	1.21345e+07	5.05119e+06	4.06744e+06	4.8109e+06	5.2501e+06	7.95008e+06	4.52446e+06	4.12824e+06	3.02719e+06	1.50054e+07	6.99721e+06	4.11413e+06	4.09101e+06	5.40604e+06	4.63813e+06	5.14893e+06	1.82045e+06	1.7609e+06	1.74436e+06	3.1429e+06	3.0088e+06	1.29472e+06
Wccp011838	Octadec-8-enamide*	Alkaloids	-	C18H35NO	281.272	[M+H]+	282.28	69.07	35322.5	31974	28029.1	-	110897	35472.6	37492	74039	110596	32774.4	53527.1	33102.2	46929.4	40462.1	52097.4	26077	39328.9	53712.6	39904.5	39530.7	1.33439e+06	352581	36267.9	90275.5	46285	37773	90375.3	22569.9
pmb1650	Octadeca-11E,13E,15Z-trienoic acid	Lipids	25575-00-2	C18H30O2	278.225	[M+H]+	279.23	149.13	1.16175e+07	1.06936e+07	1.14017e+07	-	1.16065e+07	1.1603e+07	1.15551e+07	1.12635e+07	1.10233e+07	1.03008e+07	1.01578e+07	1.13215e+07	9.02307e+06	1.02147e+07	9.80299e+06	9.71414e+06	1.18464e+07	1.2772e+07	1.2919e+07	1.19904e+07	1.17876e+07	1.29405e+07	1.07994e+07	1.01015e+07	1.07581e+07	1.06056e+07	1.04635e+07	1.10401e+07
Wcdp010708	Octadeca-2,9,12,15-tetraen-1-ol	Others	-	C18H30O	262.23	[M+H]+	263.24	81.07	73537.1	101336	64510.7	-	162836	67096.2	66469.8	97235.2	94767.1	99289.3	88583.7	207180	251418	191311	148778	221064	53685.8	23652.9	31692	40009.4	53214.9	63352.6	73822.8	156592	125173	155766	144559	170473
Wcdp009119	Octadeca-9,12,15-trienoic acid	Lipids	28290-79-1	C18H30O2	278.225	[M+H]+	279.23	81.07	153221	146642	132601	-	198124	235252	188615	251980	295781	254281	196353	191402	194714	122624	128221	200475	83456.6	73793.8	64611.8	169935	190022	139615	54898.7	41728.8	74124.1	95460.8	62251.1	40906.2
Zahp012577	Octadecadienamide	Alkaloids	-	C18H33NO	279.256	[M+H]+	280.26	81.07	352627	435810	283178	-	676377	501740	484125	405117	404407	374386	482466	436784	447867	339528	367285	410411	350262	307809	358282	383412	373783	479907	112191	205913	151669	266273	230894	199289
Zmgp002917	Okanin-4'-O-glucosyl-O-glucoside	Flavonoids	-	C27H32O16	612.169	[M+H]+	613.17	289.07	3.66694e+06	3.23044e+06	2.27801e+06	-							3.87376e+06	4.63042e+06	3.64909e+06	1.02541e+06	4.56198e+06	4.45207e+06	460013	206905	355412				3.46756e+06	4.7917e+06	3.51437e+06	3.92193e+06	4.09493e+06	2.31509e+06
mws1086	Olean-12-ene-3,22,23-triol (Soyasapogenol B)	Terpenoids	595-15-3	C30H50O3	458.376	[M-H]-	457.37	375.29	88425.8	100892	46426.8	C08980	89860	80534.8	78995.4	82249.2	86149.7	77608.1	93396.9	96518.3	96025.1	114479	101228	120652	104449	112855	100816	94098.8	92208.3	89096.6	95881.7	103499	92920.3	96351.3	97039.2	99251.5
pmn001505	Oleanolic acid-3-O-xylosyl(1→3)glucuronide	Terpenoids	-	C41H64O13	764.435	[M-H]-	763.43	763.4	34779.6	55821.9	19428.7	-							54096.5	144754	100814	64780.8	81058.3	182158							64341.6	104278	58494	99881.3	43209.7	70560.7
Lmfn006097	Oleuropeic acid	Organic acids	5027-76-9	C10H16O3	184.11	[M-H]-	183.1	139.11	325407	323329	282572	-	334969	171731	252412	158848	186961	176236	506808	391850	398595	447543	437573	420864	373954	259316	359273	306564	286210	385354	374061	363208	323571	333557	348654	351161
Lmdn001925	Olivil-4'-O-glucoside	Lignans and Coumarins	76880-93-8	C26H34O12	538.205	[M-H]-	537.2	375.15	696167	737309	669457	-	290208	311482	178677	480196	637797	587264	666213	942289	797532	797445	803562	612234	562389	289851	362257	582939	492017	626967	1.7977e+06	1.49531e+06	1.7607e+06	834927	844660	1.12477e+06
pmn001368	Olivil-4,4'-Di-O-glucoside	Lignans and Coumarins	-	C32H44O17	700.258	[M-H]-	699.25	537.2	86121.1	107888	94797.9	-	19589.5	20445.3	12474.7	24688.4	48651.4	34056	106448	268649	108895	343479	168938	103155	14264.8	19469.7	12715.2	16547.8	20148.2	21432.1	1.21291e+06	941976	848722	106905	170346	239326
Zbsp003951	Orientin-2''-O-(6'''-(E)-feruloyl)-glucopyranoside	Flavonoids	-	C37H38O19	786.201	[M+H]+	787.21	177.06	339765	728386	711326	-							1.71869e+06	416796	634476	1.34327e+06	952505	1.91807e+06				9304.77	17439.7	27882.4	197786	378298	466869	1.11277e+06	725971	441958
Zbjp003056	Orientin-7-O-glucoside*	Flavonoids	-	C27H30O16	610.153	[M+H]+	611.16	449.11	3.14956e+07	3.26761e+07	3.05979e+07	-	201464	140941	142713				3.44403e+07	4.22739e+07	3.25226e+07	2.24196e+07	9.55205e+06	5.24834e+06	5.7951e+06	1.05406e+06	2.11913e+06				3.28291e+07	1.1978e+07	2.32114e+07	2.952e+07	2.39324e+07	9.51752e+06
pme2165	Orotic acid (Vitamin B13)	Others	65-86-1	C5H4N2O4	156.017	[M-H]-	155.01	111.02	242673	208542	190158	C00295	419223	373072	316276	198717	141489	134333				76443.9	75498.1	88245.3	124359	183612	132770	207459	158975	160565	81489.4	53351.9	53825.6	92612.4	82401.8	79619.5
mws3133	Oxaceprol	Amino acids and derivatives	33996-33-7	C7H11NO4	173.069	[M+H]+	174.08	86.06	238571	253320	172803	-	85037.4	71235	130305	157894	193645	164120	463873	374840	315777	616919	834701	1.12255e+06	375993	126831	156365	79022.7	90347.4	87705.1	254186	243020	120592	269291	218909	212745
MWSmce314	Oxindole	Alkaloids	59-48-3	C8H7NO	133.053	[M+H]+	134.06	106.07	68473.1	55601.5	77016.8	C12312	58482.8	35661.4	75560.7	75727.2	141983	97729.3							65619.4	51097	35665.7	31887.7	41302.4	65577.8	41069.7	4249.06	60995.8
pme2827	Palmitaldehyde	Lipids	629-80-1	C16H32O	240.245	[M-H]-	239.24	223.24	4.80758e+07	4.89299e+07	4.92141e+07	C00517	4.80503e+07	4.98387e+07	4.5418e+07	5.06429e+07	4.91693e+07	5.02202e+07	4.8974e+07	5.08045e+07	5.22726e+07	5.22685e+07	5.25991e+07	5.12865e+07	4.70464e+07	4.68002e+07	4.65913e+07	4.68276e+07	4.77899e+07	4.7738e+07	5.27075e+07	5.23673e+07	5.18056e+07	5.31202e+07	4.94938e+07	4.98482e+07
mws1488	Palmitic acid	Lipids	57-10-3	C16H32O2	256.24	[M-H]-	255.23	237.22	23266.3	28992.8	25789.7	C00249	33153.4	28919.7	29481.5	28829.3	16225.2	23049.8	22767.3	21965	24800.8	21358.2	25426.3	26746.7	22569.6	27240.4	21125	24786.9	27805.5	21748	17436.4	12958.5	15386.5	18562.9	21354.6	18765.5
mws0361	Palmitoleic Acid*	Lipids	373-49-9	C16H30O2	254.225	[M-H]-	253.22	235.21	61368.3	63250.9	70984.4	C08362	42965.3	44857.2	24048.6	39161.3	33809.3	58253.7	74487.1	80981.5	88053.8	97001.1	84193.2	78345.9	79609.1	54219.4	40917.5	84522.2	33061.2	37876.2	103683	70673.7	102333	92408.9	76107.5	34309
mws1038	Pantetheine	Alkaloids	496-65-1	C11H22N2O4S	278.13	[M-H]-	277.12	146.08	245714	180640	167842	C00831	140738	167889	157101	183133	145100	117745	282629	497656	291262	250594	252926	140746	333736	222797	291706	160678	68061.5	128180	346220	222718	327467	206304	224919	166654
Hmgp001902	Pectolinarigenin-7-O-glucoside	Flavonoids	-	C23H24O11	476.132	[M+H]+	477.14	315.09	269786	636036	466341	-	134278	129704	131670	90610.7	180212	151524	604379	873337	720203	634658	630519	640175	131320	110424	59173.1	203425	186023	221008	910482	1.01131e+06	460329	631897	396026	476389
Zbsp002199	Pelargonidin-3-O-glucoside	Flavonoids	47684-27-5	C21H21O10+	433.113	[M]+	433.11	271.06	1.66261e+06	1.84408e+06	1.66438e+06	C12137	2.81274e+06	2.66769e+06	3.23851e+06	1.59006e+06	1.59691e+06	1.58321e+06	678666	296343	680780	345244	240893	430333	4.8187e+06	3.67196e+06	3.52053e+06	2.31392e+06	2.4763e+06	1.91417e+06	185810	500749	198547	833766	747202	516337
mws0359	Pentadecanoic Acid	Lipids	1002-84-2	C15H30O2	242.225	[M-H]-	241.22	241.22	622845	726023	709379	C16537	448826	337116	252038	264548	313355	316372	285346	230294	276213	303945	564946	481936	743115	630809	519460	642501	498577	390219	665147	576984	737492	251591	719427	356853
Zasn010461	Pentadecanoic acid,14-methyl-,methyl ester	Others	5129-60-2	C17H34O2	270.256	[M-H]-	269.25	269.25	1.43011e+06	1.45718e+06	1.50756e+06	-	921048	725752	598390	346029	485281	684018	2.80445e+06	2.16133e+06	2.37471e+06	1.67185e+06	1.79923e+06	3.86391e+06	911859	489301	770592	601759	324528	442680	394567	437547	319435	1.46096e+06	822822	418259
MWS201447	Phe-Ala	Amino acids and derivatives	3918-87-4	C12H16N2O3	236.116	[M+H]+	237.12	120.09	263793	252654	253356	-	196112	178897	191058	328756	346772	239257	233168	188979	186948	161285	144851	102725	390312	350911	427639	224303	242652	271916	180972	285525	248331	233248	346814	243274
MW0155135	Phe-Asp-Ser	Amino acids and derivatives	-	C16H21N3O7	367.138	[M+Na]+	390.13	120.08	67128.7	80545.4	66374	-	35040.4	52922.4	35056	67128.7	70858.2	59777.9	76814.1	79024.6	64110.6	84988.7	117761	63363.8	49225.2	22098.8	49816.1	69249.7	55178.9	70816.4	97639.7	89451.2	64862.4	89501.2	72307.8	81998.6
MW0155160	Phe-Gln-Gly*	Amino acids and derivatives	-	C16H22N4O5	350.159	[M+H]+	351.17	177.05	616173	489286	564001	-							1.40316e+06	2.07484e+06	1.21507e+06	904532	866653	621297	944677	321099	425597	31193.2	36207.1	28347.6	1.72517e+06	898438	1.42937e+06	518770	560384	540821
Zmmp003957	Phe-Glu-Leu	Amino acids and derivatives	-	C20H29N3O6	407.206	[M+H]+	408.213	261.145	2.0139e+06	2.1537e+06	1.60101e+06	-				139197	23538.5	71902.5	8.8542e+06	5.97869e+06	1.0052e+07	7.57683e+06	4.96179e+06	7.88306e+06	51875.6	23726.5	15519.3	196855	114457	2796.04	418421	192087	228530	2.92687e+06	580042	582761
MWS201478	Phe-Ser	Amino acids and derivatives	16053-39-7	C12H16N2O4	252.111	[M+H]+	253.12	120.09	189945	279877	275401	-				101588	164425	189450	83376.2	86615.4	132175	70772.4	74772.7	127267				478049	557320	367916	151701	110156	124499	131876	84383.4	41583.4
pmp000531	Phellamurin	Flavonoids	52589-11-4	C26H30O11	518.179	[M+H]+	519.19	357.13	70277.4	73885.5	74782.8	C09808							206684	155726	151852	226796	194719	115323							607634	99168	315139	210252	56096.9	145593
pmp000530	Phellodendroside	Flavonoids	40451-69-2	C26H30O11	518.179	[M+H]+	519.19	357.13	1.42827e+06	1.27171e+06	1.38618e+06	-	48302.1	40024.1	21965.6				2.83504e+06	1.82977e+06	1.81997e+06	2.89513e+06	2.56578e+06	2.21209e+06	99325.4	78649.3	76484.8	2024.96	61653	45639	2.28854e+06	928367	1.83298e+06	2.45643e+06	1.66193e+06	2.1581e+06
Lmhn003439	Phellodenol H	Lignans and Coumarins	917092-48-9	C17H20O9	368.111	[M-H]-	367.1	193.06	1.87494e+07	1.86047e+07	2.15734e+07	-	324191	531834	230507	108059	104337	94839.5	7.63471e+07	7.95435e+07	8.04878e+07	8.35766e+07	7.7556e+07	7.95646e+07	4.67716e+06	2.01445e+06	1.99137e+06	84036.5	104451	59443.1	6.52374e+07	6.1491e+07	5.71955e+07	7.12718e+07	6.00001e+07	5.73696e+07
MWS1848	Phenyl acetate	Phenolic acids	122-79-2	C8H8O2	136.052	[M-H]-	135.05	92.03	15744	10903.3	16847.8	C00548	22923.6	9671.8	18254.5				15671	9657.78	15692	24018.7	22822.7	15648.6	15613.9	14467.2	20499.1	18351.3	33017.7	30133.5
MW0109201	Phenylalanylcysteine	Amino acids and derivatives	-	C12H16N2O3S	268.088	[M+CH3COO]-	327.11	147.07	436854	405337	324248	-	645623	161633	611575	663105	506771	481907	602083	421617	294270	751985	545730	607166	230844	202680	256363	459571	340908	374951	327644	801402	526026	695938	683627	921082
pma0948	Phenylethanolamine	Alkaloids	7568-93-6	C8H11NO	137.084	[M+H]+	138.09	120.08	192098	206475	188306	C02735	187384	143554	315576	205581	163387	193909	125093	159812	238791	187627	141843	223168	359263	170472	354430	284466	204957	292925	41305.2	90676	36328.3	264824	342919	278289
Hmhn003067	Phenylpropionic acid-O-β-D-glucopyranoside	Phenolic acids	-	C15H18O8	326.1	[M-H]-	325.09	119.05	1.1121e+06	1.34153e+06	1.83355e+06	-				2.82968e+06	5.24549e+06	3.31646e+06							5.72191e+06	6068.8	3.79875e+06	3.15179e+06	2.47924e+06	1.94113e+06
mws0159	Phenylpyruvic acid	Organic acids	156-06-9	C9H8O3	164.047	[M-H]-	163.04	91.06	72243.5	67943.8	65953.6	C00166	106468	51788.8	62635	84420.6	73321	100225	119040	54201.6	82537.7	77794.8	46806.7	109195	97956.5	102203	68201.4	86664.6	61383.6	58761.4	20199.4	32026.3	30303.1	61241.7	68317.3	41354
mws2125	Phosphoenolpyruvate	Organic acids	138-08-9	C3H5O6P	167.982	[M-H]-	166.98	78.96	358443	400232	209507	C00074	339684	342901	295891	266829	247802	312581	639790	739666	441934	786035	1.01548e+06	904803	689015	789147	740236	334671	257240	228320	546490	670818	1.284e+06	361685	405165	637092
pmp001285	Phthalic anhydride	Phenolic acids	85-44-9	C8H4O3	148.016	[M+H]+	149.02	65.04	1.06793e+07	9.84564e+06	9.11803e+06	-	1.09082e+07	1.02419e+07	1.06029e+07	9.7518e+06	9.28764e+06	9.99172e+06	8.69183e+06	8.86457e+06	8.53561e+06	1.00408e+07	8.9331e+06	9.06233e+06	1.05791e+07	1.04526e+07	1.03187e+07	1.00401e+07	9.83797e+06	9.3977e+06	8.57033e+06	9.12244e+06	9.49539e+06	9.36202e+06	9.23323e+06	8.67271e+06
Sazp011041	Phyllnirurin*	Lignans and Coumarins	120396-53-4	C20H22O5	342.147	[M+H]+	343.15	163.07	2.06178e+06	1.97751e+06	1.92105e+06	-	1.98591e+06	2.0583e+06	1.97866e+06	1.979e+06	1.83131e+06	1.83555e+06	1.97963e+06	1.86076e+06	1.74872e+06	1.91341e+06	1.88135e+06	1.85244e+06	2.17209e+06	2.08643e+06	2.07995e+06	2.05885e+06	2.0417e+06	2.06846e+06	2.01236e+06	2.14521e+06	1.97314e+06	1.9658e+06	1.98812e+06	1.97424e+06
MWSmce674	Phylloquinone (Vitamin K1)	Others	84-80-0	C31H46O2	450.35	[M+H]+	451.36	89.06	8872.88	9700.36	8361.15	-	8810.91	4661.86	4369.85	8363.53	8440.49	6130.56	22854.7	18709.9	29697.2	16246.7	27527.4	11683.8				4988.85	4123.91	3745.15	11135.5	7922.19	11892.5	11889.7	14272.8	2502.23
Zmhn001970	Piceid (3,4',5-Trihydroxystilbene-3-O-glucoside)	Others	27208-80-6	C20H22O8	390.132	[M-H]-	389.12	227.08	40727.6	76496	54296.2	C10275							141575	41898.9	42687.6	200663	131726	172726							17575	29615.4	16325	158789	168656	189584
Lmbn014696	Pimaric acid*	Terpenoids	127-27-5	C20H30O2	302.225	[M-H]-	301.22	301.22	473173	558943	670881	C09159	2.35925e+06	4.67725e+06	255504	121778	98999.6	82613.2	80054.2	138747	71692.4	1.49254e+06	409611	1.14892e+06	112990	114714	119552	174530	82778	138690	72970	83873.4	113884	63690.8	91601.4	59549.5
Zmjn001813	Pimelic acid*	Organic acids	111-16-0	C7H12O4	160.074	[M-H]-	159.07	97.06	87302.5	75094.1	150177	C02656	78716.3	136855	128376	146541	177013	152597	59352.3	19396.4	44820.3	32704.3	30293	16985.8	457769	237366	211935	141698	98088.4	106680	30284.7	15767.9	26655.3	23018.7	37550.7	29074.9
Lcyp000688	Pinocembrin-5-O-glucoside(Verecundin)*	Flavonoids	-	C21H22O9	418.126	[M+H]+	419.13	257.08	75988.9	76590	75987.6	-							87512	76945.8	88745.5	134012	129904	118623							84008.6	81139.5	151578	94128.1	183204	176887
HJAP135	Pinocembrin-7-O-(6''-O-malonyl)glucoside	Flavonoids	-	C24H24O12	504.127	[M+H]+	505.12	257.08	1.10176e+06	1.05262e+06	1.13596e+06	-							1.61937e+06	1.35887e+06	1.74752e+06	2.61227e+06	2.69749e+06	1.54648e+06							1.58809e+06	1.66073e+06	3.38836e+06	1.48184e+06	2.56282e+06	3.46348e+06
Lmyp004617	Pinocembrin-7-O-glucoside (Pinocembroside)*	Flavonoids	75829-43-5	C21H22O9	418.126	[M+H]+	419.13	257.08	63809.7	90953	75143	-							91274.8	90852.7	102813	156838	141196	106486							75683.7	81659.1	178175	111117	169518	210658
MW0169676	Pinolenic acid	Lipids	16833-54-8	C18H30O2	278.225	[M+CH3COO]-	337.24	255.23	1.13614e+06	1.33358e+06	1.60156e+06	-	1.00631e+06	1.15937e+06	1.45455e+06	1.57312e+06	523309	869169	1.03307e+06	766908	1.05538e+06	1.10137e+06	1.40996e+06	1.14716e+06	1.1079e+06	1.27158e+06	960785	1.09296e+06	1.20038e+06	994099	1.01106e+06	399047	653613	821310	1.04915e+06	777829
mws0097	Pinoresinol*	Lignans and Coumarins	487-36-5	C20H22O6	358.142	[M-H]-	357.13	151.04	63197.9	66036.5	58878.3	C05366	41347.4	25198.6	12891.8	40910.9	38534.4	41443.2	135914	37665.3	59921.1	134504	132014	157011	24702.5	31578.5	41366.7	48236.3	30716.8	31871.9	14556.6	30710.5	12891.8	229727	143130	184914
pmn001370	Pinoresinol-4,4'-O-diglucoside	Lignans and Coumarins	63902-38-5	C32H42O16	682.247	[M-H]-	681.24	519.19	168763	268853	342723	-	81135.5	14885.2	19841.9	70662.7	76944.1	63225.7	737510	789575	419016	629733	740192	704571	55942.1	38439.6	48355.4	73152.7	50865.9	84396.7	789575	648519	380797	744772	936115	719017
pmn001378	Pinoresinol-4-O-glucoside	Lignans and Coumarins	41607-20-9	C26H32O11	520.194	[M-H]-	519.19	357.14	2.08767e+06	5.61765e+06	3.24126e+06	C17529	520795	480036	322532	46457.4	34821.7	38170.8	1.35884e+07	1.39963e+06	5.52582e+06	9.61635e+06	4.02863e+06	6.05082e+06	2.09641e+06	1.41832e+06	2.1034e+06	996026	437015	238079	777899	1.26945e+06	430862	1.41304e+07	1.23246e+07	8.40842e+06
Ysjp000315	Pipecolic acid	Alkaloids	535-75-1	C6H11NO2	129.079	[M+H]+	130.1	56.05	6.33127e+07	5.9147e+07	5.41351e+07	-	7.44413e+07	2.77784e+07	1.69272e+07	7.12369e+07	6.76928e+07	7.28777e+07	3.35286e+07	5.48493e+07	5.16028e+07	3.9758e+07	4.27993e+07	5.31892e+07	5.00077e+07	1.61508e+07	1.04063e+07	6.40746e+07	2.07405e+07	2.58872e+07	1.59011e+07	1.57536e+07	1.51824e+07	3.71602e+07	2.94161e+07	2.31488e+07
pmb0782	Piperidine	Alkaloids	110-89-4	C5H11N	85.0891	[M+H]+	86.1	69.07	1.49606e+07	1.22867e+07	1.50579e+07	C01746	1.7437e+07	1.62833e+07	2.55658e+07	2.05552e+07	1.9232e+07	1.50619e+07	2.24553e+06	1.57886e+06	2.45398e+06	1.70016e+06	1.43111e+06	1.65208e+06	1.39557e+07	1.27624e+07	1.19096e+07	1.99499e+07	1.69786e+07	1.79132e+07	1.46258e+06	1.46259e+06	1.06744e+06	1.5804e+06	1.23004e+06	849754
mws0096	Piperitol	Lignans and Coumarins	52151-92-5	C20H20O6	356.126	[M-H]-	355.12	340.1	10021.3	11714.3	8110.1	C21954							13027	10579.7	11387.8	4853.54	4182.05	10704	10608.8	16214.6	12843.6							5107.44	3031.67	12695.9
MWSmce583	Piperonylic acid	Organic acids	94-53-1	C8H6O4	166.027	[M-H]-	165.02	91.02	121240	158855	94120.7	-	276033	299798	256120	309724	196761	342520	343512	340534	337457	360549	339542	385513	349430	355428	325642	372304	459613	476492	366436	428892	398069	482499	499593	563909
MW0155769	Pro-Ala-Phe	Amino acids and derivatives	-	C17H23N3O4	333.169	[M+Na]+	356.15	118.09	8.53927e+06	1.23444e+07	8.88851e+06	-	5.20181e+06	2.40016e+06	2.71307e+06	1.12755e+07	1.0943e+07	9.95307e+06	3.48717e+06	2.48623e+06	2.66913e+06	3.10804e+06	2.70109e+06	2.44292e+06	2.89699e+06	2.50504e+06	2.42178e+06	3.78433e+06	3.57836e+06	6.23183e+06	4.09896e+06	4.17004e+06	3.83338e+06	2.5323e+06	2.50223e+06	2.7691e+06
MW0155776	Pro-Arg-Asp	Amino acids and derivatives	-	C15H26N6O6	386.191	[M+H]+	387.2	161.13	901073	468702	764318	-	162638	109753	124294	122973	195716	138857	915068	1.45855e+06	652531	2.89269e+06	2.54706e+06	703856	81373	169272	364972	87274.9	161338	117686	3.8955e+06	3.35634e+06	4.66193e+06	526359	923452	2.54745e+06
MWS201414	Pro-Asn	Amino acids and derivatives	107856-82-6	C9H15N3O4	229.106	[M+H]+	230.11	70.07	81059.4	100915	81902.1	-	57125	86897.7	86054.4	40364	61675.8	63793.3	107643	157073	151526	147717	172150	126169	92709.2	56577	95321.9	81343.4	90654.6	86049.3	158646	121757	144356	122838	181444	138601
MWS201415	Pro-Asp	Amino acids and derivatives	85227-98-1	C9H14N2O5	230.09	[M+H]+	231.1	70.07	4.30377e+06	5.33642e+06	3.36293e+06	-	243934	379597	265514	505537	659727	760762	610192	621799	747560	621372	555233	590099	1.13824e+07	4.15012e+06	3.68546e+06	7.60021e+06	7.46067e+06	1.06771e+07	674043	2.40451e+06	470063	2.61903e+07	3.26777e+07	1.45852e+07
MW0155820	Pro-Cys-Gln	Amino acids and derivatives	-	C13H22N4O5S1	346.131	[M+H]+	347.13	301.13	424446	377565	409070	-	263587	256461	299221	151434	159511	187773	877742	803848	716977	766988	828903	1.01854e+06	340932	387743	284992	243826	195404	187262	400434	496683	446767	921918	900746	947930
MW0155822	Pro-Cys-His	Amino acids and derivatives	-	C14H21N5O4S1	355.131	[M+H]+	356.13	176.07	254609	244921	204954	-	14503.2	21539.4	11566.8				561825	546353	516889	496795	475030	664095	32776.5	18851.1	33512.5				618190	764960	556642	576555	574988	509392
MW0155823	Pro-Cys-Leu	Amino acids and derivatives	-	C14H25N3O4S1	331.157	[M+H]+	332.17	144.05	2.65252e+06	3.3144e+06	2.11466e+06	-	316278	295630	470608	232551	359265	208268	5.28328e+06	5.6078e+06	7.15154e+06	4.39429e+06	4.52937e+06	5.42656e+06	5.77869e+06	2.6479e+06	3.07636e+06	267250	294018	337451	3.78408e+06	2.6372e+06	3.45678e+06	3.14102e+06	4.261e+06	3.22195e+06
MW0155940	Pro-Met-Asp	Amino acids and derivatives	-	C14H23N3O6S1	361.131	[M+H]+	362.14	154.04	478549	491787	879849	-	708772	455207	811622	449396	571201	816715	642576	521312	628422	553952	522900	444371	536672	899196	893957	749869	988256	843189	573049	519768	581093	540880	572311	532781
MW0155942	Pro-Met-Gly	Amino acids and derivatives	-	C12H21N3O4S1	303.125	[M+H]+	304.13	175.09	92374.6	72178.1	77501.2	-	178709	150765	175185	322704	450155	370169	4163.64	19116.6	15932.1				28731.8	28674.6	23361.5	112563	129493	134049
MW0155949	Pro-Met-Thr	Amino acids and derivatives	-	C14H25N3O5S1	347.151	[M+H]+	348.17	174.05	7.8897e+06	1.1663e+07	1.74739e+07	-	1.18742e+07	9.91987e+06	1.25527e+07	1.6233e+07	2.17262e+07	2.4963e+07	5.06746e+06	3.80341e+06	5.66218e+06	5.26085e+06	3.77051e+06	5.2769e+06	3.75626e+07	2.30824e+07	3.56434e+07	2.49868e+07	2.89593e+07	2.14976e+07	2.85264e+06	1.39072e+06	1.816e+06	6.53449e+06	5.65671e+06	4.60505e+06
Lcsp003475	Pro-Val-Leu	Amino acids and derivatives	-	C16H29N3O4	327.216	[M+H]+	328.223	169.135	19572.8	24869.4	19340	-	39135.8	21747.5	42399.5	16712.5	12294.8	17830.9	29354.3	20544.6	23922.3	22683.8	18483.8	35629.9	23919	10877	17401.3				16468.2	25242	12218.1	45678.3	38308.4	15961.8
MW0109322	Prolyl-leucyl-glycine	Amino acids and derivatives	33676-42-5	C13H23N3O4	285.169	[M+H]+	286.18	110.07	461534	576321	724263	-	269966	402007	478704	373974	463096	614602	40254.6	31490.5	61539.3	26172.5	18647.6	38180.4				370811	615080	104989
MW0109387	Prolylhistidine	Amino acids and derivatives	-	C11H16N4O3	252.122	[M+CH3COO]-	311.13	59.01	1.58565e+06	1.4881e+06	1.76469e+06	-	222612	207169	219311	170718	236335	156777	3.41781e+06	4.34259e+06	3.18905e+06	3.78627e+06	4.64732e+06	2.76459e+06	282430	302848	222014	175053	204135	186099	4.53799e+06	2.74937e+06	4.7189e+06	1.65417e+06	1.73528e+06	2.18746e+06
MWS2070	Propyl 4-hydroxybenzoate	Phenolic acids	94-13-3	C10H12O3	180.079	[M-H]-	179.07	92.03	8427.05	12218.2	13485.3	-	7840.96	8576.36	4645.8	14698.6	20766	14415.4	12707.4	8645.66	10391.8	13746.1	11280.7	9534.96	6642.27	6642.4	5905.29	12273.9	6472.75	9839.08	19967.2	15961.2	23068.2	16369.6	20633.5	9286.65
Wcfp001812	Protocatechualdehyde	Others	139-85-5	C7H6O3	138.032	[M+H]+	139.04	65.04	2.25432e+06	2.35869e+06	2.16115e+06	C16700	539254	678418	750550	982960	988423	1.17359e+06	3.03172e+06	1.03799e+07	4.33167e+06	3.68335e+06	3.03719e+06	7.06981e+06	1.44099e+06	1.56967e+06	971223	921683	718533	666738	5.08347e+06	4.1457e+06	5.13152e+06	4.31991e+06	2.02861e+06	1.45957e+06
MWSmce501	Protocatechuic Acid Methyl Ester	Phenolic acids	2150-43-8	C8H8O4	168.042	[M-H]-	167.04	108.02	16933.4	24188.8	13278.1	-							55489.3	21721.9	37406	18100.9	19308.3	19348.3							27750.1	30230.5	49464.9	12073.3	13278.1	15687.6
pmn001367	Protocatechuic acid-4-O-glucoside*	Phenolic acids	-	C13H16O9	316.079	[M-H]-	315.07	153.02	1.41925e+07	1.46909e+07	1.27084e+07	-	880613	1.3908e+06	1.7034e+06	1.19303e+06	1.34992e+06	1.21857e+06	1.97943e+07	3.22188e+07	3.2077e+07	2.27786e+07	2.85886e+07	2.42119e+07	2.34673e+06	1.94743e+06	1.55599e+06	1.02233e+06	978685	1.05128e+06	5.15114e+07	3.21234e+07	4.16794e+07	1.17919e+07	9.57086e+06	8.9691e+06
MWStz040	Pterolactam*	Alkaloids	38072-88-7	C5H9NO2	115.063	[M+H]+	116.07	70.07	1.39532e+08	1.36935e+08	1.2042e+08	-	3.1286e+07	4.51761e+07	3.94949e+07	5.40128e+07	5.41742e+07	5.34951e+07	4.40268e+07	3.50777e+07	5.26608e+07	3.68055e+07	3.29458e+07	3.74865e+07	1.83512e+08	1.28195e+08		1.70723e+08	1.75395e+08	2.03876e+08	3.63673e+07	8.44706e+07	3.00544e+07	2.58008e+08	2.3509e+08	2.22512e+08
pmb0889	Punicic acid (9Z,11E,13Z-octadecatrienoic acid)	Lipids	544-72-9	C18H30O2	278.225	[M+H]+	279.23	95.09	128606	135603	120307	C08364	195807	219210	159469	218211	257012	239475	150561	182824	158306	110014	131618	190413	74108.5	69515.9	50448.8	154871	161244	130202	54468.1	38872.3	68150.7	92285.7	54486.1	32568.8
Lahp001956	Pyran[3,4-b]indole-2-ketone	Alkaloids	-	C11H9O2N	187.063	[M+H]+	188.07	118.07	4.18816e+06	3.47998e+06	3.6611e+06	-	5.97676e+06	6.91469e+06	6.53433e+06	1.14016e+07	1.08214e+07	9.43686e+06	608132	472455	622113	858863	546285	499288	2.42227e+06	2.18651e+06	2.49028e+06	1.01086e+07	7.03287e+06	6.80672e+06	603139	614124	451410	625109	524254	593154
zjgp122326	Pyridine-4-formyl-O-β-D-glucopyranoside*	Others	-	C12H15NO7	285.085	[M+H]+	286.09	124.04	438462	448962	379680	-	42487.2	31181.7	61929.4	40874.3	38212.6	36024.2	266054	851986	405216	435483	634641	505654	269585	83818.2	88860.3	98769.4	96502.1	126727	1.85428e+06	1.07502e+06	1.17505e+06	502188	469055	596392
Zmjp000624	Pyridoxal	Others	66-72-8	C8H9NO3	167.058	[M+H]+	168.06	150.05	359758	335563	347604	C00250	321114	398966	434250	334863	572492	631041	636790	695996	940324	834960	577383	604061	323474	335137	382360	256221	333041	399691	729061	988208	984391	1.05895e+06	721910	811127
pme1383	Pyridoxine	Others	65-23-6	C8H11NO3	169.074	[M+H]+	170.08	134.06	88342.8	88315.3	108383	C00314	128454	73086.7	56109	141338	146144	183531	78385.8	86456	89147.5	94745.6	73061.5	86809.7	92365.8	69844	57846	77116	73599.4	45191.8	48622.5	88340.4	46580.4	101169	53812.2	66666.4
pmb0789	Pyridoxine-5'-O-glucoside	Others	-	C14H21NO8	331.127	[M+H]+	332.13	152.07	293908	265724	227280	C03996	288019	296439	265804	320409	312347	336585	267522	121623	134033	219853	143996	167956	115366	152267	186157	275500	246572	322785	388623	390270	349281	319543	300744	322852
WaYn002948	Pyrocatechol monoglucoside	Others	2400-71-7	C12H16O7	272.09	[M-H]-	271.08	109.03	298826	284749	304993	-	767737	564556	634549	1.02419e+06	1.32323e+06	987418	29210.2	54102.5	38995	74664.5	56246.7	32459.7	763548	420711	719094	920367	573117	988635	37863.3	44407	37910	34618.8	38943.7	27046.2
mws4516	Pyroglutamic acid	Amino acids and derivatives	4042-36-8	C5H7NO3	129.043	[M+H]+	130.05	84.05	2.49889e+08	2.4941e+08	2.47154e+08	-	2.55246e+08	2.57297e+08	7.25227e+07	2.60246e+08	2.55614e+08	2.48708e+08	2.1157e+08	2.61055e+08	2.66975e+08	2.27144e+08	2.35263e+08	1.17123e+08	2.35853e+08	2.36566e+08	2.34612e+08	2.48628e+08	2.49494e+08	1.25191e+08	6.30944e+07	5.17368e+07	5.45607e+07	2.31351e+08	2.06288e+08	9.71315e+07
MWS1860	Pyrrolidin	Alkaloids	123-75-1	C4H9N	71.0735	[M+H]+	72.08	55.05	1.1772e+06	1.27523e+06	1.05055e+06	-	3.61254e+06	1.51727e+06	1.55053e+06	3.11005e+06	1.93448e+06	2.29146e+06	289961	175077	268414	200190	219043	202866	1.26908e+06	1.75265e+06	1.50508e+06	3.17972e+06	2.68717e+06	2.48858e+06	232508	282865	192593	339184	259438	169170
Zmcp002666	Quercetin-3,7-Di-O-glucoside*	Flavonoids	6892-74-6	C27H30O17	626.148	[M+H]+	627.14	303.05	2.08531e+06	1.75377e+06	1.24232e+06	-	69917.7	88884.4	155500				4.91656e+06	5.5833e+06	2.16588e+06	597734	808932	668299							433085	904138	3.069e+06	1.79181e+06	800653	567260
Hmlp003068	Quercetin-3-O-(4''-glucosyl)glucoside; Meratin*	Flavonoids	27215-04-9	C27H30O17	626.148	[M+H]+	627.15	303.05	1.24635e+06	1.7417e+06	1.96261e+06	-	122848	133263	196894				5.26143e+06	7.24904e+06	2.47919e+06	1.20522e+06	682099	1.9551e+06							434096	268676	4.54938e+06	1.37281e+06	557755	960044
Lmdp004011	Quercetin-3-O-(6''-O-Caffeoyl)sophoroside-7-O-rhamnoside	Flavonoids	-	C42H46O24	934.238	[M+H]+	935.25	325.09	524292	570853	694748	-							720669	493300	697422	1.31864e+06	1.44649e+06	2.30039e+06	116923	235627	247536				440812	446812	281134	1.3869e+06	1.28376e+06	1.65928e+06
Lmdp004461	Quercetin-3-O-(6''-O-feruloyl)glucoside-7-O-rutinoside	Flavonoids	-	C43H48O24	948.254	[M+H]+	949.26	339.11	1.01259e+06	1.04616e+06	1.27417e+06	-	138303		42802.8				1.3008e+06	616608	253469	1.58086e+06	1.50177e+06	1.76075e+06	181837	1.70724e+06	884993				434553	930760	489187	2.16266e+06	2.30845e+06	2.22828e+06
Lmdp004311	Quercetin-3-O-(6''-O-sinapoyl)glucoside-7-O-rutinoside	Flavonoids	-	C44H50O25	978.264	[M+H]+	979.27	369.12	546415	668525	590531	-	52842.2	63330	42157.6				992179	607457	996904	1.49628e+06	863078	1.95679e+06	310494	413034	336105	4036.38	61892.7	26164.5	354413	437349	440167	1.14337e+06	1.02813e+06	974529
Lmdp003286	Quercetin-3-O-alloside; Isohyperoside*	Flavonoids	35589-21-0	C21H20O12	464.096	[M+H]+	465.1	303.06	821392	863941	769035	-	189930	293620	60129.9	55256.1	27756.3	50240.2	5.28031e+06	1.94163e+06	1.7531e+06	559006	342709	350809	45025.2	38237.5	687467	16891.5	45236.8	77696.2	221174	339404	252336	547601	516502	741144
Hmap001789	Quercetin-3-O-gentiotetroside	Flavonoids	-	C39H50O27	950.254	[M+H]+	951.26	303.05	1.2839e+06	1.8319e+06	2.36965e+06	-	66636.1	106007	122181				9.59761e+06	9.28247e+06	3.59792e+06	751474	559273	593249							408857	712378	7.61984e+06	658372	869195	836884
MWSHY0046	Quercetin-3-O-glucoside (Isoquercitrin)*	Flavonoids	482-35-9	C21H20O12	464.096	[M+H]+	465.103	303.051	598742	433515	774620	C05623	159870	351977	25324.5				4.60595e+06	1.51293e+06	1.33043e+06	477724	249736	362214	53781.6	32808	594602	37176	30266	23463.3	55325.5	319438	1.90521e+06	606064	452861	390233
MWSHY0067	Quercetin-3-O-rutinoside (Rutin)	Flavonoids	153-18-4	C27H30O16	610.153	[M+H]+	611.158	303.051	26699.9	12656.1	19681.7	C05625	32325.2	25299.6	25299.6	19677.5	19679.4	22488.6	37947.6	23147.1	32779.4				22492.8	19677.5	14059.6	25296.6	11252.7	28110.7
Smgp004575	Quercetin-5-O-β-D-glucoside*	Flavonoids	-	C21H20O12	464.096	[M+H]+	465.1	303.05	866825	892249	470187	-							5.60812e+06	2.08256e+06	1.68892e+06	590955	738778	355097	66038.4	23876.4	166719				329912	595170	1.83193e+06	833692	964217	1.45141e+06
mws1329	Quercetin-7-O-glucoside	Flavonoids	491-50-9	C21H20O12	464.096	[M-H]-	463.09	301.04	87968.1	58197.8	89094.7	C12639							287565	255307	413440	352337	326674	289164							125450	170398	84639.3	154402	374556	314244
pmb3317	Quinacyl syringic acid	Phenolic acids	-	C16H20O10	372.106	[M-H]-	371.1	179.1	180226	229228	189937	-							701759	523297	425924	680836	465868	744818							351451	310306	344779	438770	451157	548845
mws0277	Quinic Acid	Organic acids	77-95-2	C7H12O6	192.063	[M-H]-	191.06	85.03	3.05588e+07	3.47284e+07	2.82111e+07	C00296	3.28334e+07	2.46456e+07	3.31052e+07	2.90233e+07	3.00097e+07	1.6734e+07	3.64319e+07	3.23409e+07	4.50729e+07	4.16494e+07	3.58304e+07	4.46405e+07	2.97786e+07	3.18858e+07	2.91474e+07	3.10188e+07	3.64682e+07	4.06243e+07	1.93994e+07	1.97613e+07	2.0326e+07	3.5904e+07	3.92294e+07	3.49022e+07
mws0393	Quinine	Alkaloids	130-95-0	C20H24O2N2	324.184	[M+H]+	325.19	160.08	26224.7	15186	24846.4	C06526				80800.9	66997.7	96208.4				24846.4	11551.4	27607.1	3320.52	19329.1	9668.7	13794.4	13809.4	3667.51	13810.2	16568.4	10108.2	20707.4	18420.2	17946.7
Hmqn004825	Rabdosia acid A*	Lipids	-	C18H30O3	294.219	[M-H]-	293.21	275.2	9685.42	11979.4	12033.5	-	6957.15	10603.7	5625.13	9934.99	9583.49	7771.33	17305.3	22108.3	18631.9	19503.4	11242.4	27591.6	10474.2	3494.79	8828.21	8058.88	7694.73	13781.7	4059.47	6985.52	3287.62	14842.8	8255	6250.52
pme2125	Raffinose	Others	512-69-6	C18H32O16	504.169	[M-H]-	503.162	179.055	64572.9	33049.1	34531.5	C00492	25789.3	46984.6	13214.8	35159.7	11144.5	32299	51714.5	671239	70385.4	84207.5	274345	91257.4	13947.7	18751	38368.9	16344.6	21725.3	25256.6	500241	915101	341855	246638	374135	181360
mws0854	Rhamnose*	Others	3615-41-6	C6H12O5	164.069	[M-H]-	163.061	59.0139	363199	369747	320552	C00507	228308	305251	237285	183190	105546	87426.9	409006	598065	452723	603795	704781	1.01973e+06	411187	607580	396917	217843	150462	171027	319785	343545	342823	527026	536363	749992
Lacn005442	Rhamnosyl Phellamurin	Flavonoids	-	C32H40O15	664.237	[M-H]-	663.23	501.17	133708	238472	157998	-							67718.5	69049.6	161295	195134	200663	231942	1.47374e+06	14402.8	1.13381e+06	51676.8	57898.9	12064.7	171139	41598.6	81472.3	153866	195740	173582
Lmsn102501	Rheic Acid	Quinones	478-43-3	C15H8O6	284.032	[M-H]-	283.02	255.03	139103	145207	117580	C10401							588570	507891	1.04587e+06	317890	696457	564514							10503.9	14974.3	11543.1	29103.2	40842.7	36921.4
pmn001338	Rhein-8-O-glucoside	Quinones	34298-86-7	C21H18O11	446.085	[M-H]-	445.08	283	79431.4	52552.3	102233	-							181715	151451	164070	172929	98460.4	109976	32824.6	39130.7	45437.4				142596	153962	166595	70684.6	112327	108545
mws0232	Riboflavin (Vitamin B2)	Others	83-88-5	C17H20N4O6	376.138	[M+H]+	377.15	243.09	4.65558e+06	3.51211e+06	2.76619e+06	C00255	1.43061e+06	1.44556e+06	1.90166e+06	2.30001e+06	1.46799e+06	1.92135e+06	8.58278e+06	4.68883e+06	6.43942e+06	5.32488e+06	3.76501e+06	4.61182e+06	2.13232e+06	2.71178e+06	2.74512e+06	2.73156e+06	4.24393e+06	2.14092e+06	2.96318e+06	8.498e+06	3.96506e+06	1.1672e+07	1.15288e+07	8.94485e+06
pmc0281	Ribosyladenosine	Nucleotides and derivatives	-	C15H21N5O8	399.139	[M+H]+	400.15	136.06	975877	941155	972652	-	669103	526593	505734	543242	574844	570009	1.66607e+06	1.80737e+06	1.6405e+06	1.66849e+06	1.79696e+06	1.33254e+06	922829	616029	663605	504646	456714	550805	1.78578e+06	1.39607e+06	1.94236e+06	1.18992e+06	1.07994e+06	1.02902e+06
MWSHC20159	Roseoside*	Others	54835-70-0	C19H30O8	386.194	[M+H]+	387.2	207.14	2.42937e+06	3.06683e+06	2.91395e+06	-	2.84691e+06	3.53935e+06	2.56771e+06	2.47366e+06	3.01219e+06	2.4725e+06	2.31068e+06	1.17329e+06	1.72158e+06	3.29538e+06	4.53376e+06	4.51402e+06	5.23191e+06	8.1638e+06	5.09847e+06	1.69541e+06	1.87811e+06	2.54176e+06	2.88863e+06	1.8833e+06		2.10529e+06	2.98342e+06	2.42974e+06
Ymmg000006	Rugosic acid A	Others	-	C15H22O5	282.147	[M-H]-	281.14	123.08	142279	163762	88774.3	-	278764	189422	160695	330161	346860	363805	41408.1	19974.2	30299.2	46457.4	28881.5	73768.6	164461	101261	158785	283468	496260	598762	16265.9	18761.2	30011.2	122529	95010	68763.8
Lmqn000351	Rutinose	Others	90-74-4	C12H22O10	326.121	[M-H]-	325.11	59.01	286777	282412	222202	C08247	358834	375836	403525	459285	385184	365574	85159.8	56499.7	93174.3	69949.1	87373.1	67353.5	124996	169187	160346	256695	254484	260545	48816.3	53866.8	28678.4	90271.9	63921.9	71404.7
Zmdp000976	S-(2-Carboxypropyl)cysteine	Amino acids and derivatives	6852-42-2	C7H13NO4S	207.056	[M+H]+	208.06	119.02	61439.8	58748.9	63559.9	-	74123.1	76970.9	80502	52960.6	58611.4	54364.8	50124.2	29791.4	55076.5	33659	30362.8	21688.8	81580.9	130828	117123	62884	62867.6	63550.6				56266.9	54611.4	43856.9
pme1286	S-(5'-Adenosy)-L-homocysteine	Amino acids and derivatives	979-92-0	C14H20N6O5S	384.122	[M+H]+	385.13	250	122630	190368	263187	C00021	278204	396299	437181	196311	233010	219776	131289	106927	152744	86787.7	63091	92046.1	236579	259681	296692	256641	247572	181596	143582	129554	123771	131291	116254	105859
MWStz103	S-(5'-Adenosyl)-L-methionine	Amino acids and derivatives	29908-03-0	C15H22N6O5S	398.137	[M+H]+	399.15	250.09	1.58676e+06	1.62051e+06	1.66887e+06	C00019	2.09113e+06	2.52246e+06	2.58483e+06	2.41468e+06	2.64353e+06	2.31368e+06	1.24545e+06	1.21796e+06	1.24053e+06	853735	913597	901571	2.79184e+06	2.80321e+06	3.12759e+06	2.17852e+06	2.0462e+06	2.12089e+06	691279	892680	642364	1.65583e+06	1.43406e+06	1.2244e+06
mws0582	S-(Methyl)glutathione	Amino acids and derivatives	2922-56-7	C11H19N3O6S	321.099	[M+H]+	322.11	130.05	1.61258e+06	1.13254e+06	1.70051e+06	C11347	342630	585502	283145	198201	258091	117203	2.31662e+06	2.35921e+06	3.27539e+06	1.31351e+06	1.53805e+06	1.45857e+06	149529	318851	140457	833479	280321	154818	2.82836e+06	3.92613e+06	2.99324e+06	2.3177e+06	2.70849e+06	2.48e+06
Zmdp000972	S-Methyl-L-cysteine	Amino acids and derivatives	1187-84-4	C4H9NO2S	135.035	[M+H]+	136.04	91.05	896200	550770	827795	C22040	921442	1.43898e+06	1.03421e+06	1.53864e+06	1.73009e+06	1.32795e+06	260530	254409	326139	208921	211136	181395	415321	422316	522054	2.01351e+06	1.57381e+06	1.37166e+06	214196	204777	236053	232525	176345	154745
Zmgn001039	S-Ribosyl-L-homocysteine	Amino acids and derivatives	-	C9H17NO6S	267.078	[M-H]-	266.09	134.05	1.43987e+06	1.42113e+06	1.41675e+06	C03539	3.82158e+06	4.10456e+06	4.57385e+06	696513	405403	675269	873946	1.71847e+06	839447	474583	1.0541e+06	193029	1.52982e+06	1.82216e+06	1.07367e+06	575329	859549	249249	3.13227e+06	778136	2.18476e+06	76831.2	97455.5	115573
MWS20966	S-methyl-L-thiocitrulline	Amino acids and derivatives	209589-59-3	C7H15N3O2S	205.089	[M+H]+	206.1	116.07	64745.7	108693	97638.5	-	67543.5	86299.3	83486.9	12579	48599.7	65241.8	152895	215199	207232	244360	227041	72950.7	109424	81074.1	84816.5	47442.2	41469.3	50262.7	187821	134041	178702	89364.5	100305	143687
Jmzn003343	Saikolignanoside A	Lignans and Coumarins	-	C26H34O11	522.21	[M-H]-	521.2	329.14	490452	936278	644049	-	346445	425844	293269	306295	282117	291797	668934	256803	470153	679049	652256	1.7169e+06	1.46844e+06	1.19684e+06	2.32529e+06	439464	643677	641052	604471	721956	523474	2.53082e+06	1.84549e+06	1.23007e+06
Lmyn006922	Sakuranin	Flavonoids	529-39-5	C22H24O10	448.137	[M-H]-	447.13	285.08	58852.8	74546.2	65409.2	C17391	40823.9	22361.1	57298.3	7553.94	30508.9	21268.9	146034	150865	141692	140820	144325	113805	45327.3	34790.6	56638.7	16673.7	18162.4	17097.4	202460	138213	196913	104850	118909	125112
Zbsp001807	Salicylacyl Glucuronide	Others	-	C13H14O9	314.064	[M+H]+	315.07	153.02	49858.4	43884.5	59382.8	-	24631.8	42247.1	65183.7	75316.3	67350.6	84738.4	37400.9	151425	147017	38850.3	38888.6	55040.5	20780.8	31139.5	19139.5	36800.7	44337.1	47087.7	79256.1	87624.2	70246.2	32548.7	47074.8	44319
Lmqp002784	Salicylamide	Alkaloids	65-45-2	C7H7NO2	137.048	[M+H]+	138.06	77.04	320238	324423	347448	-	1.21604e+06	1.06761e+06	995231	478259	341224	447912	107801	94194.4	227102	91546.3	90504.8	91040.4	897906	754655	953372	674651	686514	578815	92597.4	106735	129795	101503	85838.2	60695.7
Lmgn001670	Salicylic acid	Phenolic acids	69-72-7	C7H6O3	138.032	[M-H]-	137.03	108.02	23900.7	27193.6	51748.4	C00805	10593.1	43515.2	17744.8				48214.1	47046.3	81154.6				18925.8	21379.8	7213.21				34106.1	47294.8	44689.9	61152.7	59978.1	61161.4
pmb3142	Salicylic acid-2-O-glucoside	Phenolic acids	10366-91-3	C13H16O8	300.084	[M-H]-	299.08	137.02	2.56314e+06	2.78129e+06	2.7884e+06	-	2.10535e+06	2.26223e+06	2.92639e+06	1.15601e+06	1.64783e+06	1215346	2.97032e+06	4.06588e+06	4.02125e+06	2.87579e+06	3.77972e+06	2.52778e+06	3.07406e+06	3.34228e+06	2.05047e+06	1.17656e+06	1.53556e+06	1.28978e+06	5.43806e+06	4.0888e+06	5.4429e+06	1.51665e+06	1.96182e+06	2194676
Wmhn000034	Salidroside	Phenolic acids	10338-51-9	C14H20O7	300.121	[M+H]+	301.13	121.03	627574	605240	522264	C06046	77451.5	68705.5	197855	156372	128470	139354	773297	1.13707e+06	1.1509e+06	909448	921779	1.16248e+06	162397	109715	70068.6	141232	111698	174124	933816	667925	790398	1.06665e+06	510670	435009
Hmsn002598	Salirepin	Phenolic acids	26652-12-0	C13H18O8	302.1	[M-H]-	301.09	139.04	206969	179008	152449	-	70378.3	66233.2	106585	85890.8	83820.4	106593	276268	452263	485325	385725	333383	378741	77612.4	44502	38294	58991.5	54432.4	76008.3	291788	259712	308342	308345	167628	125209
Lhhp111109	Schisantherin J	Lignans and Coumarins	135432-28-9	C35H40O11	636.257	[M+H]+	637.26	559.23	446402	470153	481021	-	299709	793597	636779	296333	347452	289573	117334	200955	254428	52156.9	34228.1	121752	214052	152657	182062	313682	503305	501688	209392	561876	480809	513204	569980	282110
Lbhp011920	Scopoletin 7-O-β-D-Sophoroside*	Lignans and Coumarins	-	C22H28O14	516.148	[M+H]+	517.15	193.05	9.67966e+06	1.0656e+07	1.59996e+07	-	11154.9	22353	63470.2	22297.9	49172.6	37024.8	1.1409e+07	1.6688e+07	1.12463e+07	2.05563e+07	2.98629e+07	2.48864e+07	1.37543e+06	983111	1.576e+06	17001	16476.6	10985.5	1.10439e+07	1.57179e+07	9.86414e+06	3.1835e+07	2.90682e+07	3.20463e+07
mws1077	Scopoletin-7-O-glucoside (Scopolin)	Lignans and Coumarins	531-44-2	C16H18O9	354.095	[M+H]+	355.1	193.05	2.2562e+07	4.66708e+07	3.31124e+07	C01527	8.8125e+06	7.21665e+06	6.0245e+06	1.78756e+07	2.8641e+07	2.20602e+07	4.05674e+07	2.5096e+07	5.55639e+07	4.63062e+07	4.13196e+07	5.2879e+07	3.82997e+06	1.80988e+06	2.55875e+06	6.13767e+06	6.75217e+06	1.02563e+07	1.80484e+07	3.7858e+07	2.36508e+07	3.96892e+07	4.43815e+07	4.64808e+07
Hmbp002498	Scopoletin-7-O-xylosyl(1→6)glucoside	Lignans and Coumarins	-	C21H26O13	486.137	[M+H]+	487.14	193.05	18625.3	13805.8	20692.6	-							40797.9	28053.3	29996.3	45704.4	41414.6	52749.5							45514.3	16627	32455	33753	39290.2	25485.6
zjbp120812	Scutebarbolide C*	Terpenoids	-	C22H32O8	424.21	[M+H]+	425.22	365.19	2.19262e+06	2.32767e+06	1.63343e+06	-	2.64449e+06	2.81521e+06	2.57026e+06	2.40443e+06	2.33176e+06	2.24069e+06	1.69338e+06	1.76479e+06	1.87278e+06	1.57539e+06	1.65226e+06	1.7113e+06	2.59191e+06	2.74069e+06	2.76509e+06	2.72996e+06	2.69094e+06	2.45971e+06	2.01929e+06	2.22625e+06	2.25848e+06	2.13907e+06	2.09237e+06	2.05346e+06
Lmtn003096	Secoisolariciresinol 4-O-glucoside*	Lignans and Coumarins	-	C26H36O11	524.226	[M-H]-	523.22	361.14	937278	777295	810409	-	155185	298010	230046	107277	132987	185989	798674	946000	1.21496e+06	692882	740610	640346	947413	448510	783875	217152	168035	122674	1.98891e+06	1.85671e+06	1.89223e+06	1.04422e+06	1.11012e+06	1.04176e+06
Zmsn003194	Secologaoside	Others	-	C16H22O10	374.121	[M-H]-	373.11	193.05	225747	292881	193638	-	27817	53147.4	22528.4	30973.4	28775.3	31910.8	275367	395181	411139	345423	375588	221853	50162.3	46412.3	23665.9	24406	38487.9	30068.1	827058	647055	859167	224733	276574	284078
Hmcn000192	Sedoheptulose	Others	3019-74-7	C7H14O7	210.074	[M-H]-	209.07	59.01	1.10349e+06	1.26848e+06	877032	C02076	1.16142e+06	1.05626e+06	930915	1.16299e+06	1.047e+06	1.01039e+06	1.45476e+06	2.07253e+06	1.74123e+06	1.61977e+06	1.79695e+06	1.44386e+06	714495	870923	647559	795910	982087	964267	1.62092e+06	1.42379e+06	1.64299e+06	927348	1.16349e+06	1.38539e+06
Lscp211204	Sedumoside I	Others	-	C19H32O8	388.21	[M+H]+	389.22	209.15	125875	125872	166999	-				9981.8	19952.4	18701.2	203135	322810	173227	255478	243014	179459							316539	240524	290369	164776	95967.3	100947
pmp001227	Senkyunolide A	Others	63038-10-8	C12H16O2	192.115	[M+H]+	193.12	105.04	811782	879748	752182	C17853	335364	465945	301528	294993	332792	347430	1.93724e+06	1.2126e+06	1.50758e+06	1.10769e+06	1.24349e+06	933483	664022	502879	437144	511495	458018	557286	1.3502e+06	1.44551e+06	984269	1.61213e+06	1.36817e+06	984768
[truncated: 166 more rows]

## Sheet: Table S2
Index	Compounds	Class I	Class II	CAS	1B4-1	1B4-2	1B4-3	1B7-1	1B7-2	1B7-3	1L4-1	1L4-2	1L4-3	1L7-1	1L7-2	1L7-3	2B4-1	2B4-2	2B4-3	2B7-1	2B7-2	2B7-3	2L4-1	2L4-2	2L4-3	2L7-1	2L7-2	2L7-3	QC01	QC02	QC03	cpd_ID	kegg_map	1B7_vs_1B4_VIP	1B7_vs_1B4_P-value	1B7_vs_1B4_Fold_Change	1B7_vs_1B4_Log2FC	1B7_vs_1B4_Type	1L7_vs_1L4_VIP	1L7_vs_1L4_P-value	1L7_vs_1L4_Fold_Change	1L7_vs_1L4_Log2FC	1L7_vs_1L4_Type	2B7_vs_2B4_VIP	2B7_vs_2B4_P-value	2B7_vs_2B4_Fold_Change	2B7_vs_2B4_Log2FC	2B7_vs_2B4_Type	2L7_vs_2L4_VIP
[truncated: 1,224 more rows]
[truncated: 4 more columns]

[truncated: 6 more sheets: Table S3, Table S4, Table S5, Table S6, Table S7, Table S8]
